# Supplementary material for: Crystal structure and Hirshfeld surface analysis of pulcherrin J
Source: Acta Crystallogr E Crystallogr Commun. 2017 Sep 29;73(Pt 10):1572–5. doi: 10.1107/S2056989017011239 (PMC5730321; doi:10.1107/S2056989017011239)
Supplement: Supplementary file 1 [file e-73-01572-sup1.cif]

##############################################################################
#                                                                            #
# This CIF contains the data in a paper accepted for publication in          #
# Acta Crystallographica Section E. It conforms to the requirements of       #
# Notes for Authors for Acta Crystallographica Section E, and has been       #
# peer reviewed under the auspices of the IUCr Commission on Journals.       #
#                                                                            #
# Full details of the Crystallographic Information File format               #
# are given in the paper "The Crystallographic Information File (CIF):       #
# a New Standard Archive File for Crystallography" by S. R. Hall, F. H.      #
# Allen and I. D. Brown [Acta Cryst. (1991), A47, 655-685].                  #
#                                                                            #
# The current version of the core CIF dictionary is obtainable from          #
# ftp://ftp.iucr.org/pub/cif_core.dic.                                       #
#                                                                            #
# Software is freely available for graphical display of the structure(s)     #
# in this CIF. For information consult the CIF software page                 #
# http://www.iucr.org/resources/cif/software.                                #
#                                                                            #
# This file may be used for bona fide research purposes within the           #
# scientific community so long as proper attribution is given to the journal # 
# article from which it was obtained.                                        #
#                                                                            #
##############################################################################
data_global
_audit_creation_method     'form.cif (version 2.0)'
_journal_data_validation_number     ?
_journal_date_recd_electronic     2017-06-21
_journal_date_accepted     2017-07-30
_journal_name_full     'Acta Crystallographica, Section E'
_journal_year     2017
_journal_volume     73
_journal_issue     10
_journal_page_first     1572
_journal_page_last     1575
_journal_paper_category     GO
_journal_paper_doi     10.1107/S2056989017011239
_journal_coeditor_code     HB7687
_publ_contact_author_name     'Yousuf, S. '
_publ_contact_author_address
;
      H.E.J. Research Institute of Chemistry,
      International Cenetr for Chemical and Biological Sciences,
      University of Karachi,
      Karachi75270, Pakistan
;
_publ_contact_author_email     dr.sammer.yousuf@gmail.com
_publ_contact_author_fax     '+92-21 34819018-9'
_publ_contact_author_phone     '+92-21 34824924'
_publ_section_title
;
Crystal structure and Hirshfeld surface analysis of pulcherrin J
;
loop_
    _publ_author_name
    _publ_author_footnote
    _publ_author_address
    'K. Osahon Ogbeide' ?
;     Department of Chemistry,
      Faculty of Physical Sciences,
      University of Benin, Benin City,
      Nigeria
;
    'Mujeeb-Ur-Rehman' ?
;     H.E.J. Research Institute of Chemistry
      International Center for Chemical and Biological Sciences,
      University of Karachi,
      Karachi 75270, Pakistan
;
    'J. Bodunde Owolabi' ?
;     Department of Chemistry,
      Faculty of Physical Sciences,
      University of Benin, Benin City,
      Nigeria
      Department of Chemistry,
      School of Sciences,
      The Federal University of Technology,
      Akure, Nigeria
;
    'Abiodun Falodun' ?
;    Department of Pharmaceutical Chemistry,
     Faculty of Pharmacy, University of Benin,
     Benin City, Nigeria
;
    'M. Iqbal Choudhary' ?
;     H.E.J. Research Institute of Chemistry,
      International Center for Chemical and Biological Sciences,
      University of Karachi,
      Karachi 75270, Pakistan
;
    'Sammer Yousuf' ?
;     H.E.J. Research Institute of Chemistry,
      International Center for Chemical and Biological Sciences,
      University of Karachi,
      Karachi 75270, Pakistan
;
_publ_section_synopsis
;
The natural diterpene known as pulcherrin J was isolated from stem barks of
medicinally important <i>Caesalpinia pulcherrima</i> (<i>L</i>.). The molecule
is  composed of a central core of three <i>trans</i>-fused cyclohexane rings
and a near planar five-membered furan ring, along with an axially oriented
cinnamate moiety and ahydroxyl substituent attached to the C-8 and C-9
positions of the steroid ring system, respectively.  Hirshfeld surface
analysis indicates that the most significant contacts in packing are H...H
(67.5%), followed by C...H (19.6%) and H...O (12.9%).
;
data_I
_audit_creation_method     SHELXL-97
_database_code_depnum_ccdc_archive     'CCDC 1565682'
_chemical_name_systematic
;\
(4a<i>R</i>,5<i>S</i>,6a<i>R</i>,11a<i>R</i>,11b<i>R</i>)-\
4a-Hydroxy-4,4,11b-trimethyl-1,2,3,4,4a,5,6,6a,7,11,11a,11b-\
dodecahydrophenanthro[3,2-<i>b</i>]furan-5-yl cinnamate
;
_chemical_name_common     'Pulcherrin J'
_chemical_formula_moiety     'C29 H36 O4'
_chemical_formula_sum     'C29 H36 O4'
_chemical_formula_weight     448.58
_chemical_melting_point     ?
_symmetry_cell_setting     orthorhombic
_symmetry_space_group_name_H-M     'P 21 21 21'
loop_
    _symmetry_equiv_pos_as_xyz
    'x, y, z'
    '-x+1/2, -y, z+1/2'
    '-x, y+1/2, -z+1/2'
    'x+1/2, -y+1/2, -z'
_cell_length_a     6.6663(3)
_cell_length_b     10.6256(5)
_cell_length_c     33.3005(17)
_cell_angle_alpha     90.00
_cell_angle_beta     90.00
_cell_angle_gamma     90.00
_cell_volume     2358.8(2)
_cell_formula_units_Z     4
_cell_measurement_reflns_used     6933
_cell_measurement_theta_min     2.65
_cell_measurement_theta_max     66.51
_cell_measurement_temperature     100(2)
_exptl_crystal_description     'Plate'
_exptl_crystal_colour     'colourless'
_exptl_crystal_size_max     0.13
_exptl_crystal_size_mid     0.12
_exptl_crystal_size_min     0.08
_exptl_crystal_density_diffrn     1.263
_exptl_crystal_density_meas     ?
_exptl_crystal_density_method     'not measured'
_exptl_crystal_F_000     968
_exptl_absorpt_coefficient_mu     0.652
_exptl_absorpt_correction_type     multi-scan
_exptl_absorpt_process_details
;
(SADABS; Bruker, 2009)
;
_exptl_absorpt_correction_T_min     0.9200
_exptl_absorpt_correction_T_max     0.9497
_exptl_special_details     ?
_diffrn_ambient_temperature     100(2)
_diffrn_radiation_type     CuK\a
_diffrn_radiation_wavelength     1.54178
_diffrn_radiation_source     'fine-focus sealed tube'
_diffrn_radiation_monochromator     graphite
_diffrn_measurement_device_type     'Bruker SMART APEX CCD'
_diffrn_measurement_method     '\w scans'
_diffrn_detector_area_resol_mean     ?
_diffrn_reflns_number     18537
_diffrn_reflns_av_R_equivalents     0.0735
_diffrn_reflns_av_sigmaI/netI     0.0550
_diffrn_reflns_theta_min     2.65
_diffrn_reflns_theta_max     66.78
_diffrn_reflns_theta_full     66.78
_diffrn_measured_fraction_theta_max     0.993
_diffrn_measured_fraction_theta_full     0.992
_diffrn_reflns_limit_h_min     -7
_diffrn_reflns_limit_h_max     4
_diffrn_reflns_limit_k_min     -11
_diffrn_reflns_limit_k_max     12
_diffrn_reflns_limit_l_min     -39
_diffrn_reflns_limit_l_max     39
_diffrn_standards_number     ?
_diffrn_standards_interval_count     ?
_diffrn_standards_interval_time     ?
_diffrn_standards_decay_%     ?
_refine_special_details
;
 Refinement of F^2^ against ALL reflections.  The weighted R-factor wR and
 goodness of fit S are based on F^2^, conventional R-factors R are based
 on F, with F set to zero for negative F^2^. The threshold expression of
 F^2^ > 2sigma(F^2^) is used only for calculating R-factors(gt) etc. and is
 not relevant to the choice of reflections for refinement.  R-factors based
 on F^2^ are statistically about twice as large as those based on F, and R-
 factors based on ALL data will be even larger.
;
_reflns_number_total     4124
_reflns_number_gt     3499
_reflns_threshold_expression     I>2\s(I)
_refine_ls_structure_factor_coef     Fsqd
_refine_ls_matrix_type     full
_refine_ls_R_factor_all     0.0531
_refine_ls_R_factor_gt     0.0384
_refine_ls_wR_factor_gt     0.0769
_refine_ls_wR_factor_ref     0.0817
_refine_ls_goodness_of_fit_ref     1.047
_refine_ls_restrained_S_all     1.047
_refine_ls_number_reflns     4124
_refine_ls_number_parameters     306
_refine_ls_number_restraints     0
_refine_ls_hydrogen_treatment     mixed
_refine_ls_weighting_scheme     calc
_refine_ls_weighting_details
         'calc w=1/[\s^2^(Fo^2^)+(0.0398P)^2^+0.0469P] where P=(Fo^2^+2Fc^2^)/3'
_atom_sites_solution_hydrogens     geom
_atom_sites_solution_primary     direct
_atom_sites_solution_secondary     difmap
_refine_ls_shift/su_max     0.000
_refine_ls_shift/su_mean     0.000
_refine_diff_density_max     0.152
_refine_diff_density_min     -0.265
_refine_ls_extinction_method     none
_refine_ls_extinction_coef     ?
_refine_ls_abs_structure_details
;
Flack (1983)
;
_refine_ls_abs_structure_Flack     -0.18(19)
loop_
    _atom_type_symbol
    _atom_type_description
    _atom_type_scat_dispersion_real
    _atom_type_scat_dispersion_imag
    _atom_type_scat_source
    'C' 'C' 0.0181 0.0091
                         'International Tables Vol C Tables 4.2.6.8 and 6.1.1.4'
    'H' 'H' 0.0000 0.0000
                         'International Tables Vol C Tables 4.2.6.8 and 6.1.1.4'
    'O' 'O' 0.0492 0.0322
                         'International Tables Vol C Tables 4.2.6.8 and 6.1.1.4'
_computing_data_collection
;
SMART (Bruker, 2009)
;
_computing_cell_refinement
;
SAINT (Bruker, 2009)
;
_computing_data_reduction
;
SAINT (Bruker, 2009)
;
_computing_structure_solution
;
SHELXT2014 (Sheldrick, 2015a)
;
_computing_structure_refinement
;
SHELXL2016 (Sheldrick, 2015b)
;
_computing_molecular_graphics
;
SHELXTL (Sheldrick, 2008)
;
_computing_publication_material
;
SHELXTL (Sheldrick, 2008), PLATON (Spek, 2009) and publCIF
(Westrip, 2010)
;
loop_
    _atom_site_type_symbol
    _atom_site_label
    _atom_site_fract_x
    _atom_site_fract_y
    _atom_site_fract_z
    _atom_site_U_iso_or_equiv
    _atom_site_adp_type
    _atom_site_calc_flag
    _atom_site_refinement_flags
    _atom_site_occupancy
    _atom_site_symmetry_multiplicity
    _atom_site_disorder_assembly
    _atom_site_disorder_group
    O O1 0.37182(19) -0.05535(13) 0.57637(4) 0.0171(3) Uani d . 1 1 . .
    O O2 -0.0950(2) -0.16046(14) 0.40894(4) 0.0144(3) Uani d . 1 1 . .
    O O3 0.12570(19) 0.13663(12) 0.38017(4) 0.0154(3) Uani d . 1 1 . .
    O O4 -0.1179(2) 0.21242(13) 0.33934(4) 0.0201(3) Uani d . 1 1 . .
    C C1 0.2954(3) -0.11384(19) 0.50647(5) 0.0154(4) Uani d . 1 1 . .
    H H1A 0.2679 -0.2023 0.5140 0.018 Uiso calc R 1 1 . .
    H H1B 0.4367 -0.1082 0.4974 0.018 Uiso calc R 1 1 . .
    C C2 0.2654(3) -0.03178(19) 0.54176(6) 0.0138(4) Uani d . 1 1 . .
    C C3 0.1496(3) 0.07066(18) 0.54590(6) 0.0140(4) Uani d . 1 1 . .
    C C5 0.0101(3) 0.1140(2) 0.51340(5) 0.0146(4) Uani d . 1 1 . .
    H H5 0.0140 0.2081 0.5128 0.017 Uiso calc R 1 1 . .
    C C6 0.0901(3) 0.06556(18) 0.47230(6) 0.0124(4) Uani d . 1 1 . .
    H H6 0.2106 0.1170 0.4652 0.015 Uiso calc R 1 1 . .
    C C7 -0.0671(3) 0.08691(18) 0.43950(6) 0.0142(4) Uani d . 1 1 . .
    H H7A -0.1916 0.0427 0.4475 0.017 Uiso calc R 1 1 . .
    H H7B -0.0980 0.1780 0.4385 0.017 Uiso calc R 1 1 . .
    C C8 -0.0108(3) 0.04400(18) 0.39731(6) 0.0131(4) Uani d . 1 1 . .
    H H8 -0.1356 0.0430 0.3807 0.016 Uiso calc R 1 1 . .
    C C9 0.0806(3) -0.08998(18) 0.39668(5) 0.0130(4) Uani d . 1 1 . .
    C C10 0.2459(3) -0.10865(19) 0.42973(6) 0.0134(4) Uani d . 1 1 . .
    C C11 0.1536(3) -0.07380(18) 0.47164(5) 0.0118(4) Uani d . 1 1 . .
    H H11 0.0282 -0.1246 0.4746 0.014 Uiso calc R 1 1 . .
    C C12 0.3090(3) -0.24846(18) 0.43029(6) 0.0155(4) Uani d . 1 1 . .
    H H12A 0.4232 -0.2586 0.4490 0.019 Uiso calc R 1 1 . .
    H H12B 0.1960 -0.2993 0.4408 0.019 Uiso calc R 1 1 . .
    C C13 0.3700(3) -0.3000(2) 0.38903(6) 0.0198(5) Uani d . 1 1 . .
    H H13A 0.4947 -0.2579 0.3801 0.024 Uiso calc R 1 1 . .
    H H13B 0.3975 -0.3912 0.3913 0.024 Uiso calc R 1 1 . .
    C C14 0.2051(3) -0.27836(19) 0.35786(6) 0.0188(5) Uani d . 1 1 . .
    H H14A 0.0863 -0.3291 0.3654 0.023 Uiso calc R 1 1 . .
    H H14B 0.2530 -0.3090 0.3315 0.023 Uiso calc R 1 1 . .
    C C15 0.1407(3) -0.13918(19) 0.35356(6) 0.0167(5) Uani d . 1 1 . .
    C C16 0.3124(3) -0.0690(2) 0.33183(6) 0.0242(5) Uani d . 1 1 . .
    H H16A 0.2714 0.0179 0.3264 0.036 Uiso calc R 1 1 . .
    H H16B 0.3425 -0.1115 0.3064 0.036 Uiso calc R 1 1 . .
    H H16C 0.4323 -0.0690 0.3489 0.036 Uiso calc R 1 1 . .
    C C17 -0.0416(3) -0.1347(2) 0.32547(6) 0.0231(5) Uani d . 1 1 . .
    H H17A -0.1533 -0.1808 0.3377 0.035 Uiso calc R 1 1 . .
    H H17B -0.0068 -0.1734 0.2997 0.035 Uiso calc R 1 1 . .
    H H17C -0.0812 -0.0469 0.3211 0.035 Uiso calc R 1 1 . .
    C C18 0.4348(3) -0.02606(19) 0.42266(6) 0.0161(4) Uani d . 1 1 . .
    H H18A 0.3971 0.0497 0.4077 0.024 Uiso calc R 1 1 . .
    H H18B 0.5341 -0.0740 0.4072 0.024 Uiso calc R 1 1 . .
    H H18C 0.4925 -0.0018 0.4486 0.024 Uiso calc R 1 1 . .
    C C19 -0.2055(3) 0.0740(2) 0.52362(6) 0.0175(4) Uani d . 1 1 . .
    H H19A -0.2174 -0.0176 0.5213 0.026 Uiso calc R 1 1 . .
    H H19B -0.2990 0.1144 0.5049 0.026 Uiso calc R 1 1 . .
    H H19C -0.2375 0.0998 0.5511 0.026 Uiso calc R 1 1 . .
    C C20 0.1840(3) 0.11595(19) 0.58590(6) 0.0172(4) Uani d . 1 1 . .
    H H20 0.1234 0.1873 0.5981 0.021 Uiso calc R 1 1 . .
    C C21 0.3183(3) 0.03823(19) 0.60280(6) 0.0187(5) Uani d . 1 1 . .
    H H21 0.3693 0.0467 0.6293 0.022 Uiso calc R 1 1 . .
    C C22 0.0525(3) 0.21390(18) 0.35149(6) 0.0152(4) Uani d . 1 1 . .
    C C23 0.2113(3) 0.29919(19) 0.33754(6) 0.0169(4) Uani d . 1 1 . .
    H H23 0.3381 0.2981 0.3506 0.020 Uiso calc R 1 1 . .
    C C24 0.1815(3) 0.37822(18) 0.30697(6) 0.0167(4) Uani d . 1 1 . .
    H H24 0.0526 0.3762 0.2948 0.020 Uiso calc R 1 1 . .
    C C25 0.3260(3) 0.46782(18) 0.29013(5) 0.0161(5) Uani d . 1 1 . .
    C C26 0.2651(3) 0.5491(2) 0.25947(6) 0.0215(5) Uani d . 1 1 . .
    H H26 0.1334 0.5421 0.2488 0.026 Uiso calc R 1 1 . .
    C C27 0.3945(4) 0.6398(2) 0.24439(6) 0.0266(5) Uani d . 1 1 . .
    H H27 0.3517 0.6940 0.2234 0.032 Uiso calc R 1 1 . .
    C C28 0.5861(4) 0.6511(2) 0.26003(6) 0.0280(5) Uani d . 1 1 . .
    H H28 0.6742 0.7145 0.2503 0.034 Uiso calc R 1 1 . .
    C C29 0.6485(3) 0.5695(2) 0.29001(6) 0.0251(5) Uani d . 1 1 . .
    H H29 0.7807 0.5765 0.3004 0.030 Uiso calc R 1 1 . .
    C C30 0.5218(3) 0.4784(2) 0.30487(6) 0.0216(5) Uani d . 1 1 . .
    H H30 0.5675 0.4225 0.3252 0.026 Uiso calc R 1 1 . .
    H H2A -0.075(4) -0.237(3) 0.4105(7) 0.036(8) Uiso d . 1 1 . .
loop_
    _atom_site_aniso_label
    _atom_site_aniso_U_11
    _atom_site_aniso_U_22
    _atom_site_aniso_U_33
    _atom_site_aniso_U_12
    _atom_site_aniso_U_13
    _atom_site_aniso_U_23
    O1 0.0206(7) 0.0181(8) 0.0127(7) -0.0011(6) -0.0039(6) 0.0009(6)
    O2 0.0138(7) 0.0121(8) 0.0174(7) -0.0050(6) -0.0006(5) 0.0018(6)
    O3 0.0167(7) 0.0145(8) 0.0151(7) -0.0016(6) -0.0021(6) 0.0062(6)
    O4 0.0215(8) 0.0202(8) 0.0187(7) -0.0006(6) -0.0053(6) 0.0057(6)
    C1 0.0169(10) 0.0159(11) 0.0134(10) 0.0030(9) -0.0012(8) 0.0008(8)
    C2 0.0160(11) 0.0154(12) 0.0101(9) -0.0050(9) -0.0021(8) 0.0034(8)
    C3 0.0175(11) 0.0116(11) 0.0128(9) -0.0043(8) 0.0022(8) 0.0029(8)
    C5 0.0167(10) 0.0119(11) 0.0151(10) 0.0000(8) 0.0017(8) 0.0017(9)
    C6 0.0124(10) 0.0103(10) 0.0145(9) -0.0023(9) 0.0015(8) 0.0042(8)
    C7 0.0151(11) 0.0104(11) 0.0171(10) -0.0006(9) 0.0006(8) 0.0034(8)
    C8 0.0129(10) 0.0130(11) 0.0134(10) -0.0041(8) -0.0018(8) 0.0040(9)
    C9 0.0132(10) 0.0133(11) 0.0123(10) -0.0017(8) 0.0007(8) 0.0027(8)
    C10 0.0115(10) 0.0143(12) 0.0143(10) 0.0000(8) -0.0003(8) 0.0014(8)
    C11 0.0101(9) 0.0129(10) 0.0125(9) -0.0023(8) -0.0008(7) 0.0020(8)
    C12 0.0130(10) 0.0180(12) 0.0154(10) 0.0038(9) -0.0021(8) 0.0020(9)
    C13 0.0239(12) 0.0191(12) 0.0164(10) 0.0053(9) 0.0028(8) -0.0009(9)
    C14 0.0251(11) 0.0189(12) 0.0124(10) 0.0011(10) 0.0033(9) -0.0027(9)
    C15 0.0234(12) 0.0167(12) 0.0101(9) -0.0004(9) 0.0001(8) 0.0004(9)
    C16 0.0350(13) 0.0240(13) 0.0135(10) -0.0009(11) 0.0067(9) 0.0002(9)
    C17 0.0342(13) 0.0211(13) 0.0140(10) 0.0024(10) -0.0052(9) -0.0005(10)
    C18 0.0118(10) 0.0200(12) 0.0166(10) -0.0004(8) -0.0002(8) -0.0011(9)
    C19 0.0179(10) 0.0187(12) 0.0159(10) 0.0020(9) 0.0034(9) 0.0011(9)
    C20 0.0214(11) 0.0167(11) 0.0134(9) -0.0028(9) 0.0035(8) 0.0005(8)
    C21 0.0252(12) 0.0211(12) 0.0097(9) -0.0069(10) 0.0004(9) -0.0026(9)
    C22 0.0240(12) 0.0118(11) 0.0097(9) 0.0041(9) -0.0005(8) -0.0006(8)
    C23 0.0213(11) 0.0158(11) 0.0136(9) -0.0021(9) -0.0010(8) 0.0017(9)
    C24 0.0235(11) 0.0153(11) 0.0113(9) 0.0006(9) 0.0008(9) -0.0038(8)
    C25 0.0294(12) 0.0101(11) 0.0086(9) 0.0003(9) 0.0020(9) -0.0012(8)
    C26 0.0337(13) 0.0183(13) 0.0126(10) 0.0008(10) -0.0040(9) -0.0009(9)
    C27 0.0472(15) 0.0196(12) 0.0132(10) -0.0034(12) -0.0014(10) 0.0054(9)
    C28 0.0395(14) 0.0236(13) 0.0208(11) -0.0101(11) 0.0070(10) 0.0051(10)
    C29 0.0314(13) 0.0258(13) 0.0181(11) -0.0052(10) 0.0017(9) 0.0025(10)
    C30 0.0296(13) 0.0190(12) 0.0163(10) -0.0002(9) 0.0000(10) 0.0037(9)
_geom_special_details
;
 All esds (except the esd in the dihedral angle between two l.s. planes)
 are estimated using the full covariance matrix.  The cell esds are taken
 into account individually in the estimation of esds in distances, angles
 and torsion angles; correlations between esds in cell parameters are only
 used when they are defined by crystal symmetry.  An approximate (isotropic)
 treatment of cell esds is used for estimating esds involving l.s. planes.
;
loop_
    _geom_bond_atom_site_label_1
    _geom_bond_atom_site_label_2
    _geom_bond_site_symmetry_2
    _geom_bond_distance
    _geom_bond_publ_flag
    O1 C21 . 1.375(2) ?
    O1 C2 . 1.376(2) ?
    O2 C9 . 1.448(2) ?
    O2 H2A . 0.82(3) ?
    O3 C22 . 1.351(2) ?
    O3 C8 . 1.457(2) ?
    O4 C22 . 1.206(2) ?
    C1 C2 . 1.477(3) ?
    C1 C11 . 1.556(3) ?
    C1 H1A . 0.9900 ?
    C1 H1B . 0.9900 ?
    C2 C3 . 1.342(3) ?
    C3 C20 . 1.435(3) ?
    C3 C5 . 1.499(3) ?
    C5 C19 . 1.537(3) ?
    C5 C6 . 1.556(3) ?
    C5 H5 . 1.0000 ?
    C6 C7 . 1.530(3) ?
    C6 C11 . 1.540(3) ?
    C6 H6 . 1.0000 ?
    C7 C8 . 1.524(3) ?
    C7 H7A . 0.9900 ?
    C7 H7B . 0.9900 ?
    C8 C9 . 1.549(3) ?
    C8 H8 . 1.0000 ?
    C9 C10 . 1.570(3) ?
    C9 C15 . 1.580(3) ?
    C10 C12 . 1.544(3) ?
    C10 C18 . 1.553(3) ?
    C10 C11 . 1.570(3) ?
    C11 H11 . 1.0000 ?
    C12 C13 . 1.534(3) ?
    C12 H12A . 0.9900 ?
    C12 H12B . 0.9900 ?
    C13 C14 . 1.529(3) ?
    C13 H13A . 0.9900 ?
    C13 H13B . 0.9900 ?
    C14 C15 . 1.547(3) ?
    C14 H14A . 0.9900 ?
    C14 H14B . 0.9900 ?
    C15 C17 . 1.534(3) ?
    C15 C16 . 1.546(3) ?
    C16 H16A . 0.9800 ?
    C16 H16B . 0.9800 ?
    C16 H16C . 0.9800 ?
    C17 H17A . 0.9800 ?
    C17 H17B . 0.9800 ?
    C17 H17C . 0.9800 ?
    C18 H18A . 0.9800 ?
    C18 H18B . 0.9800 ?
    C18 H18C . 0.9800 ?
    C19 H19A . 0.9800 ?
    C19 H19B . 0.9800 ?
    C19 H19C . 0.9800 ?
    C20 C21 . 1.342(3) ?
    C20 H20 . 0.9500 ?
    C21 H21 . 0.9500 ?
    C22 C23 . 1.469(3) ?
    C23 C24 . 1.335(3) ?
    C23 H23 . 0.9500 ?
    C24 C25 . 1.466(3) ?
    C24 H24 . 0.9500 ?
    C25 C26 . 1.397(3) ?
    C25 C30 . 1.399(3) ?
    C26 C27 . 1.388(3) ?
    C26 H26 . 0.9500 ?
    C27 C28 . 1.385(3) ?
    C27 H27 . 0.9500 ?
    C28 C29 . 1.387(3) ?
    C28 H28 . 0.9500 ?
    C29 C30 . 1.377(3) ?
    C29 H29 . 0.9500 ?
    C30 H30 . 0.9500 ?
loop_
    _geom_angle_atom_site_label_1
    _geom_angle_atom_site_label_2
    _geom_angle_atom_site_label_3
    _geom_angle_site_symmetry_1
    _geom_angle_site_symmetry_3
    _geom_angle
    _geom_angle_publ_flag
    C21 O1 C2 . . 105.71(15) ?
    C9 O2 H2A . . 113.2(18) ?
    C22 O3 C8 . . 117.51(15) ?
    C2 C1 C11 . . 110.44(16) ?
    C2 C1 H1A . . 109.6 ?
    C11 C1 H1A . . 109.6 ?
    C2 C1 H1B . . 109.6 ?
    C11 C1 H1B . . 109.6 ?
    H1A C1 H1B . . 108.1 ?
    C3 C2 O1 . . 111.00(17) ?
    C3 C2 C1 . . 129.70(18) ?
    O1 C2 C1 . . 119.26(17) ?
    C2 C3 C20 . . 105.98(17) ?
    C2 C3 C5 . . 122.13(17) ?
    C20 C3 C5 . . 131.80(18) ?
    C3 C5 C19 . . 109.58(15) ?
    C3 C5 C6 . . 108.72(15) ?
    C19 C5 C6 . . 115.06(16) ?
    C3 C5 H5 . . 107.7 ?
    C19 C5 H5 . . 107.7 ?
    C6 C5 H5 . . 107.7 ?
    C7 C6 C11 . . 108.71(15) ?
    C7 C6 C5 . . 110.13(15) ?
    C11 C6 C5 . . 115.12(15) ?
    C7 C6 H6 . . 107.5 ?
    C11 C6 H6 . . 107.5 ?
    C5 C6 H6 . . 107.5 ?
    C8 C7 C6 . . 116.43(16) ?
    C8 C7 H7A . . 108.2 ?
    C6 C7 H7A . . 108.2 ?
    C8 C7 H7B . . 108.2 ?
    C6 C7 H7B . . 108.2 ?
    H7A C7 H7B . . 107.3 ?
    O3 C8 C7 . . 108.23(15) ?
    O3 C8 C9 . . 111.69(15) ?
    C7 C8 C9 . . 112.61(15) ?
    O3 C8 H8 . . 108.1 ?
    C7 C8 H8 . . 108.1 ?
    C9 C8 H8 . . 108.1 ?
    O2 C9 C8 . . 98.81(14) ?
    O2 C9 C10 . . 107.73(14) ?
    C8 C9 C10 . . 112.52(15) ?
    O2 C9 C15 . . 106.84(15) ?
    C8 C9 C15 . . 114.60(15) ?
    C10 C9 C15 . . 114.68(15) ?
    C12 C10 C18 . . 108.96(15) ?
    C12 C10 C11 . . 108.84(15) ?
    C18 C10 C11 . . 108.63(15) ?
    C12 C10 C9 . . 108.74(15) ?
    C18 C10 C9 . . 113.04(15) ?
    C11 C10 C9 . . 108.56(14) ?
    C6 C11 C1 . . 114.81(15) ?
    C6 C11 C10 . . 110.32(15) ?
    C1 C11 C10 . . 111.11(15) ?
    C6 C11 H11 . . 106.7 ?
    C1 C11 H11 . . 106.7 ?
    C10 C11 H11 . . 106.7 ?
    C13 C12 C10 . . 113.86(16) ?
    C13 C12 H12A . . 108.8 ?
    C10 C12 H12A . . 108.8 ?
    C13 C12 H12B . . 108.8 ?
    C10 C12 H12B . . 108.8 ?
    H12A C12 H12B . . 107.7 ?
    C14 C13 C12 . . 111.37(16) ?
    C14 C13 H13A . . 109.4 ?
    C12 C13 H13A . . 109.4 ?
    C14 C13 H13B . . 109.4 ?
    C12 C13 H13B . . 109.4 ?
    H13A C13 H13B . . 108.0 ?
    C13 C14 C15 . . 113.94(16) ?
    C13 C14 H14A . . 108.8 ?
    C15 C14 H14A . . 108.8 ?
    C13 C14 H14B . . 108.8 ?
    C15 C14 H14B . . 108.8 ?
    H14A C14 H14B . . 107.7 ?
    C17 C15 C16 . . 106.63(16) ?
    C17 C15 C14 . . 107.83(16) ?
    C16 C15 C14 . . 107.38(16) ?
    C17 C15 C9 . . 110.07(16) ?
    C16 C15 C9 . . 116.97(17) ?
    C14 C15 C9 . . 107.63(15) ?
    C15 C16 H16A . . 109.5 ?
    C15 C16 H16B . . 109.5 ?
    H16A C16 H16B . . 109.5 ?
    C15 C16 H16C . . 109.5 ?
    H16A C16 H16C . . 109.5 ?
    H16B C16 H16C . . 109.5 ?
    C15 C17 H17A . . 109.5 ?
    C15 C17 H17B . . 109.5 ?
    H17A C17 H17B . . 109.5 ?
    C15 C17 H17C . . 109.5 ?
    H17A C17 H17C . . 109.5 ?
    H17B C17 H17C . . 109.5 ?
    C10 C18 H18A . . 109.5 ?
    C10 C18 H18B . . 109.5 ?
    H18A C18 H18B . . 109.5 ?
    C10 C18 H18C . . 109.5 ?
    H18A C18 H18C . . 109.5 ?
    H18B C18 H18C . . 109.5 ?
    C5 C19 H19A . . 109.5 ?
    C5 C19 H19B . . 109.5 ?
    H19A C19 H19B . . 109.5 ?
    C5 C19 H19C . . 109.5 ?
    H19A C19 H19C . . 109.5 ?
    H19B C19 H19C . . 109.5 ?
    C21 C20 C3 . . 106.84(18) ?
    C21 C20 H20 . . 126.6 ?
    C3 C20 H20 . . 126.6 ?
    C20 C21 O1 . . 110.47(16) ?
    C20 C21 H21 . . 124.8 ?
    O1 C21 H21 . . 124.8 ?
    O4 C22 O3 . . 124.71(18) ?
    O4 C22 C23 . . 125.53(18) ?
    O3 C22 C23 . . 109.76(16) ?
    C24 C23 C22 . . 121.45(18) ?
    C24 C23 H23 . . 119.3 ?
    C22 C23 H23 . . 119.3 ?
    C23 C24 C25 . . 127.04(19) ?
    C23 C24 H24 . . 116.5 ?
    C25 C24 H24 . . 116.5 ?
    C26 C25 C30 . . 118.55(19) ?
    C26 C25 C24 . . 119.32(19) ?
    C30 C25 C24 . . 122.08(18) ?
    C27 C26 C25 . . 120.8(2) ?
    C27 C26 H26 . . 119.6 ?
    C25 C26 H26 . . 119.6 ?
    C28 C27 C26 . . 119.9(2) ?
    C28 C27 H27 . . 120.1 ?
    C26 C27 H27 . . 120.1 ?
    C27 C28 C29 . . 119.5(2) ?
    C27 C28 H28 . . 120.2 ?
    C29 C28 H28 . . 120.2 ?
    C30 C29 C28 . . 121.0(2) ?
    C30 C29 H29 . . 119.5 ?
    C28 C29 H29 . . 119.5 ?
    C29 C30 C25 . . 120.2(2) ?
    C29 C30 H30 . . 119.9 ?
    C25 C30 H30 . . 119.9 ?
loop_
    _geom_torsion_atom_site_label_1
    _geom_torsion_atom_site_label_2
    _geom_torsion_atom_site_label_3
    _geom_torsion_atom_site_label_4
    _geom_torsion_site_symmetry_1
    _geom_torsion_site_symmetry_2
    _geom_torsion_site_symmetry_3
    _geom_torsion_site_symmetry_4
    _geom_torsion
    _geom_torsion_publ_flag
    C21 O1 C2 C3 . . . . -0.3(2) ?
    C21 O1 C2 C1 . . . . 177.67(17) ?
    C11 C1 C2 C3 . . . . -5.0(3) ?
    C11 C1 C2 O1 . . . . 177.44(16) ?
    O1 C2 C3 C20 . . . . 0.0(2) ?
    C1 C2 C3 C20 . . . . -177.72(19) ?
    O1 C2 C3 C5 . . . . -176.94(16) ?
    C1 C2 C3 C5 . . . . 5.3(3) ?
    C2 C3 C5 C19 . . . . 101.4(2) ?
    C20 C3 C5 C19 . . . . -74.6(3) ?
    C2 C3 C5 C6 . . . . -25.1(2) ?
    C20 C3 C5 C6 . . . . 158.87(19) ?
    C3 C5 C6 C7 . . . . 169.67(16) ?
    C19 C5 C6 C7 . . . . 46.4(2) ?
    C3 C5 C6 C11 . . . . 46.4(2) ?
    C19 C5 C6 C11 . . . . -77.0(2) ?
    C11 C6 C7 C8 . . . . -52.9(2) ?
    C5 C6 C7 C8 . . . . -179.92(16) ?
    C22 O3 C8 C7 . . . . -106.31(17) ?
    C22 O3 C8 C9 . . . . 129.17(16) ?
    C6 C7 C8 O3 . . . . -77.3(2) ?
    C6 C7 C8 C9 . . . . 46.7(2) ?
    O3 C8 C9 O2 . . . . -171.41(13) ?
    C7 C8 C9 O2 . . . . 66.56(18) ?
    O3 C8 C9 C10 . . . . 75.14(18) ?
    C7 C8 C9 C10 . . . . -46.9(2) ?
    O3 C8 C9 C15 . . . . -58.2(2) ?
    C7 C8 C9 C15 . . . . 179.73(16) ?
    O2 C9 C10 C12 . . . . 65.18(19) ?
    C8 C9 C10 C12 . . . . 173.04(15) ?
    C15 C9 C10 C12 . . . . -53.6(2) ?
    O2 C9 C10 C18 . . . . -173.68(15) ?
    C8 C9 C10 C18 . . . . -65.8(2) ?
    C15 C9 C10 C18 . . . . 67.5(2) ?
    O2 C9 C10 C11 . . . . -53.09(19) ?
    C8 C9 C10 C11 . . . . 54.77(19) ?
    C15 C9 C10 C11 . . . . -171.88(16) ?
    C7 C6 C11 C1 . . . . -173.43(15) ?
    C5 C6 C11 C1 . . . . -49.4(2) ?
    C7 C6 C11 C10 . . . . 60.11(19) ?
    C5 C6 C11 C10 . . . . -175.83(15) ?
    C2 C1 C11 C6 . . . . 26.3(2) ?
    C2 C1 C11 C10 . . . . 152.33(16) ?
    C12 C10 C11 C6 . . . . 179.64(15) ?
    C18 C10 C11 C6 . . . . 61.13(18) ?
    C9 C10 C11 C6 . . . . -62.16(18) ?
    C12 C10 C11 C1 . . . . 51.1(2) ?
    C18 C10 C11 C1 . . . . -67.37(19) ?
    C9 C10 C11 C1 . . . . 169.34(15) ?
    C18 C10 C12 C13 . . . . -71.1(2) ?
    C11 C10 C12 C13 . . . . 170.62(16) ?
    C9 C10 C12 C13 . . . . 52.5(2) ?
    C10 C12 C13 C14 . . . . -54.4(2) ?
    C12 C13 C14 C15 . . . . 55.7(2) ?
    C13 C14 C15 C17 . . . . -173.02(17) ?
    C13 C14 C15 C16 . . . . 72.4(2) ?
    C13 C14 C15 C9 . . . . -54.3(2) ?
    O2 C9 C15 C17 . . . . 52.1(2) ?
    C8 C9 C15 C17 . . . . -56.2(2) ?
    C10 C9 C15 C17 . . . . 171.43(16) ?
    O2 C9 C15 C16 . . . . 174.00(16) ?
    C8 C9 C15 C16 . . . . 65.7(2) ?
    C10 C9 C15 C16 . . . . -66.7(2) ?
    O2 C9 C15 C14 . . . . -65.12(18) ?
    C8 C9 C15 C14 . . . . -173.46(15) ?
    C10 C9 C15 C14 . . . . 54.2(2) ?
    C2 C3 C20 C21 . . . . 0.3(2) ?
    C5 C3 C20 C21 . . . . 176.85(19) ?
    C3 C20 C21 O1 . . . . -0.5(2) ?
    C2 O1 C21 C20 . . . . 0.5(2) ?
    C8 O3 C22 O4 . . . . 0.7(3) ?
    C8 O3 C22 C23 . . . . -179.31(15) ?
    O4 C22 C23 C24 . . . . -5.4(3) ?
    O3 C22 C23 C24 . . . . 174.62(18) ?
    C22 C23 C24 C25 . . . . 179.95(18) ?
    C23 C24 C25 C26 . . . . -176.2(2) ?
    C23 C24 C25 C30 . . . . 1.2(3) ?
    C30 C25 C26 C27 . . . . -1.1(3) ?
    C24 C25 C26 C27 . . . . 176.37(18) ?
    C25 C26 C27 C28 . . . . -0.6(3) ?
    C26 C27 C28 C29 . . . . 1.6(3) ?
    C27 C28 C29 C30 . . . . -0.9(3) ?
    C28 C29 C30 C25 . . . . -0.8(3) ?
    C26 C25 C30 C29 . . . . 1.8(3) ?
    C24 C25 C30 C29 . . . . -175.65(19) ?
loop_
    _geom_hbond_atom_site_label_D
    _geom_hbond_atom_site_label_H
    _geom_hbond_atom_site_label_A
    _geom_hbond_site_symmetry_A
    _geom_hbond_distance_DH
    _geom_hbond_distance_HA
    _geom_hbond_distance_DA
    _geom_hbond_angle_DHA
    _geom_hbond_publ_flag
    O2 H2A O1 4_446 0.82(3) 2.28(3) 3.067(2) 160(2) yes
    C18 H18A O3 . 0.98 2.23 3.039(2) 139 yes
_shelx_res_file
;
TITL CP14r_0m_a.res in P2(1)2(1)2(1)
REM Old TITL CP14r_0m in P2(1)2(1)2(1)
REM SHELXT solution in P2(1)2(1)2(1)
REM R1 0.101,  Rweak 0.028,  Alpha 0.001,  Orientation as input
REM Flack x = -0.100 ( 0.121 ) from Parsons' quotients
REM Formula found by SHELXT:  C29 O4
CELL  1.54178   6.6663  10.6256  33.3005   90.000   90.000   90.000
ZERR    4.000   0.0003   0.0005   0.0017    0.000    0.000    0.000
LATT -1
SYMM 1/2-X, -Y, 1/2+Z
SYMM -X, 1/2+Y, 1/2-Z
SYMM 1/2+X, 1/2-Y, -Z
SFAC C H O
UNIT 116 144 16
TEMP -173.160
CONF
ACTA
SIZE 0.08 0.12 0.13
L.S. 20
HTAB
BOND $H
LIST 4
FMAP 2 1 60
EQIV $1 x-1/2, -y-1/2, -z+1
HTAB O2 O1_$1
PLAN 10
WGHT    0.039800    0.046900
FVAR       0.77400
O1    3    0.371824   -0.055347    0.576369    11.00000    0.02060    0.01809 =
         0.01268    0.00090   -0.00391   -0.00107
O2    3   -0.094972   -0.160457    0.408935    11.00000    0.01376    0.01206 =
         0.01736    0.00178   -0.00061   -0.00496
O3    3    0.125696    0.136629    0.380174    11.00000    0.01671    0.01450 =
         0.01512    0.00616   -0.00212   -0.00161
O4    3   -0.117918    0.212415    0.339345    11.00000    0.02152    0.02021 =
         0.01871    0.00570   -0.00528   -0.00057
C1    1    0.295448   -0.113839    0.506472    11.00000    0.01687    0.01587 =
         0.01335    0.00076   -0.00116    0.00301
AFIX  23
H1A   2    0.267874   -0.202326    0.513966    11.00000   -1.20000
H1B   2    0.436655   -0.108177    0.497444    11.00000   -1.20000
AFIX   0
C2    1    0.265367   -0.031781    0.541765    11.00000    0.01598    0.01538 =
         0.01006    0.00344   -0.00208   -0.00500
C3    1    0.149551    0.070662    0.545900    11.00000    0.01747    0.01156 =
         0.01283    0.00289    0.00219   -0.00434
C5    1    0.010102    0.113988    0.513397    11.00000    0.01672    0.01186 =
         0.01514    0.00174    0.00166    0.00000
AFIX  13
H5    2    0.013979    0.208051    0.512821    11.00000   -1.20000
AFIX   0
C6    1    0.090055    0.065557    0.472297    11.00000    0.01241    0.01032 =
         0.01452    0.00423    0.00149   -0.00227
AFIX  13
H6    2    0.210597    0.117016    0.465235    11.00000   -1.20000
AFIX   0
C7    1   -0.067115    0.086912    0.439496    11.00000    0.01509    0.01036 =
         0.01711    0.00341    0.00059   -0.00059
AFIX  23
H7A   2   -0.191637    0.042733    0.447479    11.00000   -1.20000
H7B   2   -0.098048    0.177983    0.438473    11.00000   -1.20000
AFIX   0
C8    1   -0.010844    0.043998    0.397314    11.00000    0.01287    0.01301 =
         0.01343    0.00397   -0.00178   -0.00410
AFIX  13
H8    2   -0.135644    0.042956    0.380655    11.00000   -1.20000
AFIX   0
C9    1    0.080639   -0.089975    0.396684    11.00000    0.01321    0.01334 =
         0.01233    0.00265    0.00067   -0.00167
C10   1    0.245941   -0.108654    0.429729    11.00000    0.01145    0.01434 =
         0.01433    0.00140   -0.00030    0.00000
C11   1    0.153628   -0.073801    0.471643    11.00000    0.01006    0.01291 =
         0.01246    0.00202   -0.00080   -0.00232
AFIX  13
H11   2    0.028209   -0.124602    0.474583    11.00000   -1.20000
AFIX   0
C12   1    0.309010   -0.248460    0.430294    11.00000    0.01302    0.01804 =
         0.01542    0.00195   -0.00212    0.00376
AFIX  23
H12A  2    0.423168   -0.258631    0.449031    11.00000   -1.20000
H12B  2    0.196042   -0.299289    0.440752    11.00000   -1.20000
AFIX   0
C13   1    0.369956   -0.299952    0.389032    11.00000    0.02392    0.01910 =
         0.01641   -0.00091    0.00281    0.00527
AFIX  23
H13A  2    0.494696   -0.257901    0.380075    11.00000   -1.20000
H13B  2    0.397536   -0.391234    0.391264    11.00000   -1.20000
AFIX   0
C14   1    0.205084   -0.278360    0.357856    11.00000    0.02515    0.01894 =
         0.01235   -0.00268    0.00328    0.00105
AFIX  23
H14A  2    0.086287   -0.329072    0.365368    11.00000   -1.20000
H14B  2    0.252954   -0.308981    0.331464    11.00000   -1.20000
AFIX   0
C15   1    0.140670   -0.139176    0.353563    11.00000    0.02339    0.01667 =
         0.01010    0.00045    0.00010   -0.00044
C16   1    0.312415   -0.069031    0.331834    11.00000    0.03498    0.02398 =
         0.01353    0.00020    0.00668   -0.00094
AFIX 137
H16A  2    0.271352    0.017900    0.326441    11.00000   -1.50000
H16B  2    0.342464   -0.111546    0.306420    11.00000   -1.50000
H16C  2    0.432302   -0.068981    0.348866    11.00000   -1.50000
AFIX   0
C17   1   -0.041616   -0.134664    0.325474    11.00000    0.03422    0.02112 =
         0.01399   -0.00053   -0.00523    0.00243
AFIX 137
H17A  2   -0.153328   -0.180824    0.337681    11.00000   -1.50000
H17B  2   -0.006779   -0.173389    0.299691    11.00000   -1.50000
H17C  2   -0.081174   -0.046896    0.321107    11.00000   -1.50000
AFIX   0
C18   1    0.434810   -0.026055    0.422655    11.00000    0.01177    0.02003 =
         0.01661   -0.00106   -0.00019   -0.00043
AFIX 137
H18A  2    0.397066    0.049697    0.407664    11.00000   -1.50000
H18B  2    0.534078   -0.073969    0.407246    11.00000   -1.50000
H18C  2    0.492491   -0.001762    0.448591    11.00000   -1.50000
AFIX   0
C19   1   -0.205497    0.073999    0.523616    11.00000    0.01790    0.01873 =
         0.01595    0.00110    0.00338    0.00198
AFIX 137
H19A  2   -0.217446   -0.017641    0.521305    11.00000   -1.50000
H19B  2   -0.299032    0.114371    0.504921    11.00000   -1.50000
H19C  2   -0.237488    0.099766    0.551138    11.00000   -1.50000
AFIX   0
C20   1    0.184015    0.115950    0.585905    11.00000    0.02137    0.01672 =
         0.01343    0.00051    0.00347   -0.00279
AFIX  43
H20   2    0.123364    0.187275    0.598090    11.00000   -1.20000
AFIX   0
C21   1    0.318346    0.038225    0.602801    11.00000    0.02524    0.02112 =
         0.00969   -0.00256    0.00043   -0.00692
AFIX  43
H21   2    0.369338    0.046666    0.629303    11.00000   -1.20000
AFIX   0
C22   1    0.052482    0.213903    0.351486    11.00000    0.02405    0.01182 =
         0.00965   -0.00064   -0.00050    0.00409
C23   1    0.211338    0.299195    0.337539    11.00000    0.02133    0.01578 =
         0.01365    0.00174   -0.00096   -0.00207
AFIX  43
H23   2    0.338095    0.298072    0.350571    11.00000   -1.20000
AFIX   0
C24   1    0.181493    0.378217    0.306965    11.00000    0.02354    0.01526 =
         0.01125   -0.00375    0.00080    0.00062
AFIX  43
H24   2    0.052647    0.376170    0.294794    11.00000   -1.20000
AFIX   0
C25   1    0.325985    0.467821    0.290132    11.00000    0.02940    0.01014 =
         0.00861   -0.00117    0.00196    0.00029
C26   1    0.265066    0.549059    0.259465    11.00000    0.03372    0.01830 =
         0.01260   -0.00092   -0.00399    0.00085
AFIX  43
H26   2    0.133354    0.542096    0.248802    11.00000   -1.20000
AFIX   0
C27   1    0.394503    0.639762    0.244392    11.00000    0.04717    0.01958 =
         0.01317    0.00542   -0.00142   -0.00343
AFIX  43
H27   2    0.351737    0.693957    0.223379    11.00000   -1.20000
AFIX   0
C28   1    0.586104    0.651149    0.260028    11.00000    0.03953    0.02364 =
         0.02076    0.00510    0.00702   -0.01005
AFIX  43
H28   2    0.674179    0.714463    0.250289    11.00000   -1.20000
AFIX   0
C29   1    0.648502    0.569468    0.290007    11.00000    0.03140    0.02578 =
         0.01808    0.00249    0.00166   -0.00518
AFIX  43
H29   2    0.780652    0.576483    0.300447    11.00000   -1.20000
AFIX   0
C30   1    0.521817    0.478366    0.304866    11.00000    0.02962    0.01901 =
         0.01626    0.00375   -0.00005   -0.00022
AFIX  43
H30   2    0.567485    0.422507    0.325178    11.00000   -1.20000
REM #####
AFIX   0
H2A   2   -0.074803   -0.236776    0.410456    11.00000    0.03637
HKLF 4
REM  CP14r_0m_a.res in P2(1)2(1)2(1)
REM R1 =  0.0384 for   3499 Fo > 4sig(Fo)  and  0.0531 for all   4124 data
REM    306 parameters refined using      0 restraints
END
WGHT      0.0398      0.0469
REM Highest difference peak  0.152,  deepest hole -0.265,  1-sigma level  0.043
Q1    1   0.2716  0.0577  0.5381  11.00000  0.05    0.15
Q2    1   0.0027 -0.1386  0.2984  11.00000  0.05    0.14
Q3    1   0.9359  0.7078  0.2400  11.00000  0.05    0.14
Q4    1   0.3591  0.6284  0.1799  11.00000  0.05    0.14
Q5    1   0.2061 -0.2016  0.3590  11.00000  0.05    0.14
Q6    1   0.2284 -0.5450  0.3828  11.00000  0.05    0.13
Q7    1   0.3199 -0.0690  0.4217  11.00000  0.05    0.13
Q8    1  -0.2784  0.1006  0.5810  11.00000  0.05    0.13
Q9    1  -0.3707  0.2654  0.3395  11.00000  0.05    0.13
Q10   1   0.1145 -0.1192  0.3804  11.00000  0.05    0.12
;
