# Supplementary material for: Crystal structure and Hirshfeld surface analysis of pulcherrin J
Source: Acta Crystallogr E Crystallogr Commun. 2017 Sep 29;73(Pt 10):1572–5. doi: 10.1107/S2056989017011239 (PMC5730321; doi:10.1107/S2056989017011239)
Supplement: Supplementary file 2 [file e-73-01572-Isup2.hkl]

# 
# h,k,l, Fc-squared, Fo-squared, sigma(Fo-squared) and status flag 
# 
data_I
_shelx_title ' CP14r_0m_a.res in P2(1)2(1)2(1)' 
_shelx_refln_list_code          4 
_shelx_F_calc_maximum      138.68 
_exptl_crystal_F_000       968.00 
_reflns_d_resolution_high  0.8389 
 
loop_ 
 _symmetry_equiv_pos_as_xyz 
 'x, y, z' 
 '-x+1/2, -y, z+1/2' 
 '-x, y+1/2, -z+1/2' 
 'x+1/2, -y+1/2, -z' 
 
_cell_length_a     6.6663 
_cell_length_b    10.6256 
_cell_length_c    33.3005 
_cell_angle_alpha  90.000 
_cell_angle_beta   90.000 
_cell_angle_gamma  90.000 
 
_shelx_F_squared_multiplier     1.000 
 
loop_ 
 _refln_index_h 
 _refln_index_k 
 _refln_index_l 
 _refln_F_squared_calc 
 _refln_F_squared_meas 
 _refln_F_squared_sigma 
 _refln_observed_status 
   2   0   0     3015.51     3228.03    120.59 o 
   4   0   0     2168.84     2094.16     44.94 o 
   6   0   0        6.76       11.57     14.05 o 
   1   1   0    11374.50    10363.45    233.56 o 
   2   1   0     4496.67     4345.97     91.73 o 
   3   1   0      929.25      984.26     16.77 o 
   4   1   0        6.65       10.01      6.61 o 
   5   1   0      293.66      302.29     15.81 o 
   6   1   0      133.56      129.02     12.25 o 
   7   1   0        8.46       13.03     18.36 o 
   0   2   0    12071.34    11014.98    278.77 o 
   1   2   0      463.82      456.32      9.48 o 
   2   2   0      101.12       74.58      9.95 o 
   3   2   0        0.82        1.74      3.89 o 
   4   2   0      295.32      324.92     13.18 o 
   5   2   0      633.75      619.20     23.79 o 
   6   2   0       92.61       81.56     15.67 o 
   7   2   0        0.34       22.98     16.73 o 
   1   3   0     2605.21     2487.89     39.38 o 
   2   3   0      662.20      657.33     17.80 o 
   3   3   0     1103.44     1140.78     19.05 o 
   4   3   0       31.87       60.44      7.50 o 
   5   3   0        5.00       10.43      8.35 o 
   6   3   0       75.18       44.10     14.24 o 
   7   3   0       26.02       29.98     16.52 o 
   0   4   0     4414.06     4582.06    100.36 o 
   1   4   0     5607.76     5696.31     87.43 o 
   2   4   0       82.59       75.07      6.03 o 
   3   4   0       50.28       58.90      9.57 o 
   4   4   0      661.07      613.89     17.60 o 
   5   4   0       16.68       21.99     12.44 o 
   6   4   0       34.81        8.50     17.18 o 
   7   4   0       55.05       46.52     42.81 o 
   1   5   0     6985.53     7747.71    102.08 o 
   2   5   0      898.28      951.27     17.11 o 
   3   5   0        6.24        6.09      9.07 o 
   4   5   0      178.24      162.02      9.69 o 
   5   5   0      945.62      909.21     24.66 o 
   6   5   0        0.01       17.02     18.36 o 
   7   5   0      186.15      279.21     26.87 o 
   0   6   0     2555.33     2923.10     59.90 o 
   1   6   0     3755.78     4087.12     57.77 o 
   2   6   0      938.04      978.98     24.43 o 
   3   6   0       25.81       24.07      7.07 o 
   4   6   0        3.76       13.71      7.80 o 
   5   6   0      179.50      161.95     12.87 o 
   6   6   0       92.11      125.42     16.41 o 
   1   7   0       49.97       63.90     11.46 o 
   2   7   0        1.19        8.75      7.17 o 
   3   7   0      518.79      484.15     17.05 o 
   4   7   0     1044.88      980.42     24.67 o 
   5   7   0       92.39      102.40     12.96 o 
   6   7   0       93.46       82.56     24.09 o 
   0   8   0      252.33      263.52     19.64 o 
   1   8   0      317.19      333.96     15.90 o 
   2   8   0       45.37       56.89     10.26 o 
   3   8   0      100.84       84.82     10.49 o 
   4   8   0      349.60      315.02     17.67 o 
   5   8   0       25.49       45.22     13.63 o 
   6   8   0       15.75       71.17     23.57 o 
   1   9   0       71.41       98.17     22.42 o 
   2   9   0      419.54      401.66     25.61 o 
   3   9   0      149.59      148.92     14.35 o 
   4   9   0      224.88      204.98     18.26 o 
   5   9   0      688.09      783.31     76.16 o 
   0  10   0      403.06      458.75     33.20 o 
   1  10   0      322.12      306.55     23.31 o 
   2  10   0        0.01       13.26     16.89 o 
   3  10   0        8.92       -0.82     26.52 o 
   4  10   0      297.48      284.69     69.89 o 
   1  11   0        6.30      164.40    115.33 o 
   2  11   0        0.30      -25.20     30.61 o 
   3  11   0       71.22       69.38     35.98 o 
   1   0   1     1882.88     1816.24     31.00 o 
   2   0   1     1250.52     1131.25     22.59 o 
   3   0   1       10.54        5.86      4.41 o 
   4   0   1        4.43       11.24      7.93 o 
   5   0   1      195.98      169.05     11.56 o 
   6   0   1      193.24      201.63     13.13 o 
   7   0   1       14.01        7.45     11.94 o 
  -7   1   1      170.80      181.58     15.15 o 
  -6   1   1      302.35      288.72     16.16 o 
  -5   1   1      208.14      205.34     13.14 o 
  -4   1   1      214.66      230.28     11.28 o 
  -3   1   1       96.29      102.44      6.00 o 
  -2   1   1     1101.04     1029.64     25.97 o 
  -1   1   1    11549.98    10496.66    263.72 o 
   0   1   1     1077.95     1002.06     15.29 o 
   1   1   1    11540.03    10601.21    188.40 o 
   2   1   1     1107.66     1137.09     21.89 o 
   3   1   1       96.70       93.65      5.85 o 
   4   1   1      214.25      226.26     11.06 o 
   5   1   1      207.01      215.86     11.82 o 
   6   1   1      302.83      260.12     15.79 o 
   7   1   1      171.08      171.93     14.99 o 
  -7   2   1       47.17       58.28     23.95 o 
  -6   2   1      659.86      519.76     41.17 o 
  -5   2   1      199.76      206.29     11.49 o 
  -4   2   1      558.96      600.47     16.55 o 
  -3   2   1     1390.42     1510.17     30.43 o 
  -2   2   1      254.29      263.95      9.55 o 
  -1   2   1     4532.10     4350.63     70.80 o 
   0   2   1      219.23      210.45      5.54 o 
   1   2   1     4517.21     4344.01     79.27 o 
   2   2   1      253.32      256.54     16.81 o 
   3   2   1     1386.88     1486.37     32.94 o 
   4   2   1      558.11      604.70     25.08 o 
   5   2   1      201.05      215.74     12.24 o 
   6   2   1      657.96      568.46     31.52 o 
   7   2   1       46.20       72.57     32.88 o 
  -7   3   1       23.70       -2.77     16.40 o 
  -6   3   1      464.43      477.43     25.79 o 
  -5   3   1     1257.23     1218.29     27.15 o 
  -4   3   1      328.29      360.77     13.73 o 
  -3   3   1      282.61      276.04      9.54 o 
  -2   3   1      356.03      403.57     15.97 o 
  -1   3   1     5601.77     5586.51     92.14 o 
   0   3   1      804.03      738.11     16.40 o 
   1   3   1     5622.73     5549.80     83.72 o 
   2   3   1      355.32      389.92     12.17 o 
   3   3   1      281.34      265.10      9.65 o 
   4   3   1      332.19      368.32     13.40 o 
   5   3   1     1254.09     1210.22     27.32 o 
   6   3   1      462.42      479.94     32.14 o 
   7   3   1       23.42       31.77     26.21 o 
  -7   4   1       11.13       -4.93     15.29 o 
  -6   4   1       96.70      103.72     15.13 o 
  -5   4   1      110.37       91.40     11.96 o 
  -4   4   1      433.29      450.04     18.90 o 
  -3   4   1      236.86      228.20     10.58 o 
  -2   4   1     2352.03     2547.49     42.55 o 
  -1   4   1     4143.00     4292.52     73.07 o 
   0   4   1     1547.52     1544.20     27.63 o 
   1   4   1     4143.52     4254.07     66.87 o 
   2   4   1     2348.96     2588.56     42.36 o 
   3   4   1      238.33      226.03     13.42 o 
   4   4   1      432.76      447.86     15.19 o 
   5   4   1      111.20      104.69     12.12 o 
   6   4   1       96.96       92.88     13.99 o 
   7   4   1       10.55       38.54     17.31 o 
  -7   5   1       70.97       44.54     22.47 o 
  -6   5   1       50.67       83.28     14.81 o 
  -5   5   1      271.46      240.59     14.55 o 
  -4   5   1      117.18      115.93      9.02 o 
  -3   5   1      116.94       97.22     10.14 o 
  -2   5   1      520.93      611.51     14.59 o 
  -1   5   1     1415.02     1490.55     32.22 o 
   0   5   1       13.01       13.89      6.25 o 
   1   5   1     1408.68     1451.20     25.59 o 
   2   5   1      515.11      579.99     13.62 o 
   3   5   1      118.73      101.84      8.87 o 
   4   5   1      118.93      127.67      8.99 o 
   5   5   1      273.41      274.64     15.46 o 
   6   5   1       50.09       44.65     14.55 o 
   7   5   1       69.64      117.83     40.06 o 
  -6   6   1      118.07      101.80     16.21 o 
  -5   6   1       81.74       81.29     11.61 o 
  -4   6   1      211.67      198.76     13.04 o 
  -3   6   1      356.56      410.87     18.40 o 
  -2   6   1      199.71      243.18     12.55 o 
  -1   6   1       85.00       82.21      6.65 o 
   0   6   1     1527.43     1636.91     26.69 o 
   1   6   1       87.64       86.22      7.06 o 
   2   6   1      198.74      230.32     25.03 o 
   3   6   1      362.39      377.72     14.69 o 
   4   6   1      214.52      190.65     11.08 o 
   5   6   1       84.52       91.89     11.74 o 
   6   6   1      117.26      101.08     17.13 o 
  -6   7   1      177.68      183.69     46.11 o 
  -5   7   1       32.79       29.21     11.94 o 
  -4   7   1      618.63      632.28     31.97 o 
  -3   7   1        1.16        1.34      7.48 o 
  -2   7   1      326.57      354.57     14.83 o 
  -1   7   1      285.28      306.38     14.24 o 
   0   7   1        4.88       -1.30      6.79 o 
   1   7   1      289.19      326.28     13.90 o 
   2   7   1      326.10      349.78     15.33 o 
   3   7   1        0.98        6.75      7.52 o 
   4   7   1      625.15      646.05     22.42 o 
   5   7   1       33.04       47.47     12.37 o 
   6   7   1      177.60      187.80     21.92 o 
  -6   8   1       57.77       50.43     22.45 o 
  -5   8   1        9.83       10.42     11.67 o 
  -4   8   1       80.62       63.47     12.63 o 
  -3   8   1      231.08      232.30     14.89 o 
  -2   8   1      212.82      232.77     14.46 o 
  -1   8   1      203.38      184.79     14.04 o 
   0   8   1      206.56      217.37     15.10 o 
   1   8   1      203.40      198.86     13.20 o 
   2   8   1      216.68      230.75     13.27 o 
   3   8   1      226.73      226.13     17.40 o 
   4   8   1       79.80       84.30     17.83 o 
   5   8   1        9.75       -7.92     15.96 o 
   6   8   1       55.17       41.96     37.36 o 
  -5   9   1       24.85       43.83     21.20 o 
  -4   9   1      354.23      373.26     22.81 o 
  -3   9   1      186.40      169.43     34.55 o 
  -2   9   1       23.18       11.21      8.73 o 
  -1   9   1       47.74       49.38     24.92 o 
   0   9   1      192.26      188.94     13.01 o 
   1   9   1       47.57       68.15     19.74 o 
   2   9   1       22.84       25.98     10.56 o 
   3   9   1      182.48      158.29     12.90 o 
   4   9   1      354.62      398.78     28.63 o 
   5   9   1       24.71       49.86     23.87 o 
  -4  10   1       41.12       13.03     16.53 o 
  -3  10   1       29.01       64.90     18.36 o 
  -2  10   1       38.37       73.48     14.36 o 
  -1  10   1        2.46       43.24     26.65 o 
   0  10   1       11.56       12.72     19.56 o 
   1  10   1        2.62       -4.15     14.62 o 
   2  10   1       38.70       87.28     29.94 o 
   3  10   1       29.10       22.33     22.55 o 
   4  10   1       42.55       33.45     32.84 o 
  -3  11   1      346.64      361.75     53.91 o 
  -2  11   1      165.78      158.42     65.11 o 
  -1  11   1        3.41        3.32     20.66 o 
   0  11   1       77.31       -5.19     35.41 o 
   1  11   1        3.76       24.17     25.96 o 
   2  11   1      164.82      142.99    145.13 o 
   3  11   1      342.91      293.98     28.94 o 
   0   0   2     6481.16     5114.37    183.60 o 
   1   0   2     5684.42     5115.63     91.75 o 
   2   0   2      173.32      171.68      6.51 o 
   3   0   2     1362.86     1437.50     37.46 o 
   4   0   2      115.29      126.59      8.18 o 
   5   0   2       19.99       26.18      8.49 o 
   6   0   2       31.62       25.99     10.27 o 
   7   0   2        3.75      -16.42     17.97 o 
  -7   1   2       30.04       12.16     11.98 o 
  -6   1   2      677.86      626.00     22.70 o 
  -5   1   2       13.37       14.62      8.66 o 
  -4   1   2       32.15       31.83      7.24 o 
  -3   1   2      148.47      145.58      8.43 o 
  -2   1   2     6914.96     6576.28    140.46 o 
  -1   1   2    11276.16    10503.98    370.54 o 
   0   1   2     1694.47     1567.43     25.84 o 
   1   1   2    11284.90    10328.22    185.37 o 
   2   1   2     6935.69     6919.35    172.84 o 
   3   1   2      149.03      139.07      8.24 o 
   4   1   2       31.36       31.22      6.20 o 
   5   1   2       13.41       21.92      8.07 o 
   6   1   2      680.94      651.52     23.15 o 
   7   1   2       29.06       16.10     15.52 o 
  -7   2   2      252.27      225.20     31.80 o 
  -6   2   2      137.20      166.24     46.40 o 
  -5   2   2      154.23      143.41     10.50 o 
  -4   2   2      300.98      299.00     12.47 o 
  -3   2   2      774.43      752.87     21.86 o 
  -2   2   2      216.63      255.63     15.80 o 
  -1   2   2    13234.22    12305.33    247.92 o 
   0   2   2     4302.79     4204.25     68.30 o 
   1   2   2    13237.04    12377.13    221.02 o 
   2   2   2      215.31      266.58     19.21 o 
   3   2   2      772.65      741.42     15.95 o 
   4   2   2      300.59      320.82     16.90 o 
   5   2   2      154.57      164.76     13.13 o 
   6   2   2      135.86      146.88     42.90 o 
   7   2   2      254.55      239.54     27.97 o 
  -7   3   2      112.83      130.62     27.92 o 
  -6   3   2      212.59      206.77     19.27 o 
  -5   3   2       91.31       82.19      9.35 o 
  -4   3   2      938.37      933.82     27.12 o 
  -3   3   2      502.63      566.57     12.69 o 
  -2   3   2      221.66      233.96     14.11 o 
  -1   3   2     1008.30     1059.93     21.17 o 
   0   3   2     3674.52     3686.23     61.00 o 
   1   3   2     1010.59     1067.36     18.82 o 
   2   3   2      220.07      219.90     10.36 o 
   3   3   2      504.85      571.53     12.47 o 
   4   3   2      937.44      959.87     40.06 o 
   5   3   2       90.75      113.29      9.93 o 
   6   3   2      215.07      225.09     16.27 o 
   7   3   2      113.65      112.85     18.63 o 
  -7   4   2      262.27      241.62     23.03 o 
  -6   4   2       31.63       25.40     14.43 o 
  -5   4   2      348.86      350.08     18.80 o 
  -4   4   2     1012.85     1089.78     30.07 o 
  -3   4   2       75.29       75.05      6.32 o 
  -2   4   2      246.12      275.47     11.90 o 
  -1   4   2      978.76     1032.86     22.18 o 
   0   4   2      564.42      639.30     15.22 o 
   1   4   2      977.02     1009.35     18.76 o 
   2   4   2      248.79      271.62      9.83 o 
   3   4   2       76.05       81.03      6.90 o 
   4   4   2     1008.67     1116.38     36.59 o 
   5   4   2      350.03      383.05     19.50 o 
   6   4   2       32.23       28.23     13.58 o 
   7   4   2      260.29      221.83     43.23 o 
  -7   5   2       79.11      101.48     20.10 o 
  -6   5   2      137.99      158.71     17.03 o 
  -5   5   2       29.98       30.27      9.97 o 
  -4   5   2       82.19       81.31      8.46 o 
  -3   5   2      209.56      203.31     14.79 o 
  -2   5   2      813.22      880.86     17.39 o 
  -1   5   2     1343.71     1416.43     25.30 o 
   0   5   2      922.18     1042.77     21.89 o 
   1   5   2     1344.39     1435.11     27.27 o 
   2   5   2      813.56      849.33     16.63 o 
   3   5   2      207.41      210.26     12.60 o 
   4   5   2       82.48       77.86      8.46 o 
   5   5   2       30.14       41.35      9.88 o 
   6   5   2      136.32      132.70     15.50 o 
   7   5   2       80.27       84.24     20.80 o 
  -6   6   2      596.75      604.15     28.99 o 
  -5   6   2      294.46      296.30     18.16 o 
  -4   6   2      230.82      228.82     11.55 o 
  -3   6   2       38.76       24.52     10.07 o 
  -2   6   2      103.51      103.35      8.95 o 
  -1   6   2      778.72      828.39     17.21 o 
   0   6   2     3637.94     3973.26     55.50 o 
   1   6   2      777.56      801.02     22.20 o 
   2   6   2      100.85      107.44      9.98 o 
   3   6   2       38.71       29.76      7.25 o 
   4   6   2      231.43      231.40     12.49 o 
   5   6   2      295.91      318.45     16.68 o 
   6   6   2      596.64      610.65     31.27 o 
  -6   7   2       83.02       89.81     33.54 o 
  -5   7   2      191.31      207.24     14.42 o 
  -4   7   2      379.04      359.19     16.42 o 
  -3   7   2      165.55      153.90     11.56 o 
  -2   7   2      583.48      619.78     20.31 o 
  -1   7   2       43.11       55.58      8.08 o 
   0   7   2      550.42      561.65     15.80 o 
   1   7   2       44.85       48.15      7.83 o 
   2   7   2      578.83      620.48     32.99 o 
   3   7   2      164.87      138.88     10.47 o 
   4   7   2      382.15      369.42     22.14 o 
   5   7   2      192.81      195.46     17.29 o 
   6   7   2       82.11      126.33     36.82 o 
  -6   8   2       78.57      127.03     22.43 o 
  -5   8   2      316.05      312.13     18.82 o 
  -4   8   2      692.22      678.42     52.84 o 
  -3   8   2      100.90       95.42     10.10 o 
  -2   8   2     1354.28     1412.51     36.81 o 
  -1   8   2      274.75      284.81     15.29 o 
   0   8   2       79.07       89.94     10.22 o 
   1   8   2      274.50      263.52     14.84 o 
   2   8   2     1360.89     1374.86     51.64 o 
   3   8   2      102.06      117.79     10.31 o 
   4   8   2      689.02      652.84     29.66 o 
   5   8   2      319.64      344.27     19.84 o 
   6   8   2       78.99       87.12     43.73 o 
  -5   9   2       28.42       66.93     29.78 o 
  -4   9   2      167.06      205.21     37.83 o 
  -3   9   2       47.47       53.33     24.79 o 
  -2   9   2       95.47       96.84     12.53 o 
  -1   9   2      108.79      117.86     16.42 o 
   0   9   2        0.63        5.44     11.78 o 
   1   9   2      108.97      100.88     16.72 o 
   2   9   2       96.16       98.38     11.92 o 
   3   9   2       47.88       35.84     14.55 o 
   4   9   2      164.77      178.34     23.34 o 
   5   9   2       28.32       34.92     16.43 o 
  -4  10   2      135.74      153.41     14.40 o 
  -3  10   2       12.01        1.45     11.97 o 
  -2  10   2       38.34       22.20     42.09 o 
  -1  10   2      127.54      160.28     29.54 o 
   0  10   2      113.75      136.20     15.68 o 
   1  10   2      127.66      124.91     21.22 o 
   2  10   2       38.14       37.25     16.20 o 
   3  10   2       12.02       32.22     29.98 o 
   4  10   2      138.78      147.83     31.78 o 
  -3  11   2       33.34      111.58     56.75 o 
  -2  11   2      195.94      246.86     82.69 o 
  -1  11   2      489.14      443.90     52.50 o 
   0  11   2        7.87       24.00     55.14 o 
   1  11   2      484.14      488.89     78.92 o 
   2  11   2      197.35      232.42     55.68 o 
   3  11   2       32.84      -16.38     26.64 o 
   1   0   3    19231.65    15800.83    815.40 o 
   2   0   3       23.49       20.95      5.01 o 
   3   0   3     1117.18     1125.48     22.66 o 
   4   0   3      258.93      255.14     11.45 o 
   5   0   3     1038.20     1000.24     24.71 o 
   6   0   3      700.34      643.85     23.69 o 
   7   0   3        2.30        0.27     11.66 o 
  -7   1   3      278.56      313.17     24.57 o 
  -6   1   3      199.53      185.34     23.24 o 
  -5   1   3      143.92      161.30     13.56 o 
  -4   1   3      302.37      305.15     17.00 o 
  -3   1   3      528.67      506.19     13.22 o 
  -2   1   3     1694.20     1605.44     82.37 o 
  -1   1   3     4097.12     3791.96    138.20 o 
   0   1   3       39.35       45.95      3.82 o 
   1   1   3     4116.55     3821.52     69.44 o 
   2   1   3     1700.63     1658.39     37.56 o 
   3   1   3      538.68      510.72     14.01 o 
   4   1   3      305.60      285.12     11.22 o 
   5   1   3      145.57      146.03      9.85 o 
   6   1   3      199.16      155.55     12.56 o 
   7   1   3      278.52      279.98     23.03 o 
  -7   2   3      101.79      131.51     36.63 o 
  -5   2   3      700.61      704.70     20.29 o 
  -4   2   3      338.08      323.36     13.95 o 
  -3   2   3      691.13      718.56     15.84 o 
  -2   2   3     1113.89     1209.84     47.62 o 
  -1   2   3     1262.20     1223.67     27.30 o 
   0   2   3     5458.97     5225.56     94.64 o 
   1   2   3     1261.41     1227.77     24.25 o 
   2   2   3     1119.97     1145.51     22.98 o 
   3   2   3      692.87      723.81     20.39 o 
   4   2   3      341.14      369.17     12.54 o 
   5   2   3      702.94      736.28     19.82 o 
   6   2   3      255.94      278.23     85.95 o 
   7   2   3      102.23      115.04     23.32 o 
  -7   3   3      243.07      241.85     32.10 o 
  -6   3   3       82.84       44.04     15.32 o 
  -5   3   3      790.18      778.56     21.74 o 
  -4   3   3      120.80      142.48     11.20 o 
  -3   3   3      810.88      865.95     16.04 o 
  -2   3   3      540.84      568.13     21.41 o 
  -1   3   3      741.71      703.51     15.89 o 
   0   3   3     3749.46     3806.00     63.03 o 
   1   3   3      732.94      702.94     13.90 o 
   2   3   3      544.51      577.11     18.45 o 
   3   3   3      819.12      862.31     15.44 o 
   4   3   3      119.07      147.96      7.71 o 
   5   3   3      785.58      765.95     21.74 o 
   6   3   3       83.21       85.74     14.23 o 
   7   3   3      242.02      266.63     30.00 o 
  -7   4   3      110.75      120.06     17.11 o 
  -6   4   3      418.36      444.22     24.86 o 
  -5   4   3     1509.72     1495.45     36.04 o 
  -4   4   3      305.41      308.59     19.62 o 
  -3   4   3      383.32      425.44     12.35 o 
  -2   4   3     2566.37     2777.81     53.77 o 
  -1   4   3     1400.49     1445.36     29.21 o 
   0   4   3       52.14       56.94      6.01 o 
   1   4   3     1404.11     1453.64     25.81 o 
   2   4   3     2558.20     2785.22     41.76 o 
   3   4   3      379.95      439.39     12.60 o 
   4   4   3      309.02      320.79     18.64 o 
   5   4   3     1513.44     1490.02     35.67 o 
   6   4   3      419.57      489.46     25.07 o 
   7   4   3      111.94      103.25     23.00 o 
  -7   5   3      217.82      261.72     33.95 o 
  -6   5   3       38.49       72.60     15.11 o 
  -5   5   3      204.65      208.23     14.58 o 
  -4   5   3       45.98       55.55      8.18 o 
  -3   5   3      599.22      652.99     16.59 o 
  -2   5   3     1057.10     1101.88     20.06 o 
  -1   5   3     2348.97     2441.17     41.48 o 
   0   5   3      147.46      166.93      9.15 o 
   1   5   3     2347.76     2485.91     39.51 o 
   2   5   3     1059.45     1091.97     19.22 o 
   3   5   3      597.10      646.37     16.47 o 
   4   5   3       46.19       50.70      9.01 o 
   5   5   3      207.15      201.84     15.88 o 
   6   5   3       37.58       38.38     14.09 o 
   7   5   3      220.00      244.36     29.21 o 
  -6   6   3      138.80      147.55     16.77 o 
  -5   6   3       96.62       91.27     12.24 o 
  -4   6   3        0.12       -2.28      8.15 o 
  -3   6   3      221.08      219.28     12.37 o 
  -2   6   3      164.29      175.18     14.08 o 
  -1   6   3       91.34      101.90      7.76 o 
   0   6   3     1725.17     1876.06     29.65 o 
   1   6   3       91.81       85.65      9.28 o 
   2   6   3      164.46      185.63     10.22 o 
   3   6   3      218.11      215.66     11.53 o 
   4   6   3        0.15       -7.41      7.41 o 
   5   6   3       93.96       75.96     10.99 o 
   6   6   3      138.77      168.04     20.31 o 
  -6   7   3       66.51       35.24     18.93 o 
  -5   7   3      331.84      341.02     18.75 o 
  -4   7   3      222.56      208.39     13.35 o 
  -3   7   3      504.35      495.63     17.23 o 
  -2   7   3      454.63      480.75     16.61 o 
  -1   7   3     1100.94     1132.74     23.91 o 
   0   7   3      383.18      428.12     19.62 o 
   1   7   3     1106.07     1153.44     25.76 o 
   2   7   3      455.25      486.68     17.06 o 
   3   7   3      499.93      490.35     17.32 o 
   4   7   3      223.71      224.54     13.29 o 
   5   7   3      330.60      357.53     18.39 o 
   6   7   3       66.29       74.06     20.57 o 
  -6   8   3      371.09      423.00     30.23 o 
  -5   8   3      152.18      129.53     17.92 o 
  -4   8   3      352.25      333.17     36.66 o 
  -3   8   3       83.99      100.35     12.16 o 
  -2   8   3     1005.84      994.06     25.83 o 
  -1   8   3      268.44      244.15     23.74 o 
   0   8   3       13.65        5.78     10.58 o 
   1   8   3      271.78      253.13     14.13 o 
   2   8   3     1006.45      969.89     25.90 o 
   3   8   3       82.94       81.20      9.69 o 
   4   8   3      352.57      353.26     18.64 o 
   5   8   3      150.56      149.55     14.56 o 
   6   8   3      371.35      427.61     50.91 o 
  -5   9   3      113.48       91.59     20.89 o 
  -4   9   3       90.78       99.72     13.62 o 
  -3   9   3      295.23      258.92     21.71 o 
  -2   9   3       92.33       77.62     16.84 o 
  -1   9   3      152.69      151.12     17.23 o 
   0   9   3      554.51      596.35     20.31 o 
   1   9   3      153.76      152.52     13.75 o 
   2   9   3       92.03       86.88     13.41 o 
   3   9   3      294.59      282.49     16.27 o 
   4   9   3       90.51       95.23     13.69 o 
   5   9   3      114.86       65.29     17.80 o 
  -4  10   3        5.29      -11.28     24.93 o 
  -3  10   3      221.07      199.04     46.06 o 
  -2  10   3       24.40       40.42     23.05 o 
  -1  10   3      579.60      594.38     29.05 o 
   0  10   3      234.99      231.42     30.37 o 
   1  10   3      576.16      549.45     37.39 o 
   2  10   3       25.44       31.21     26.31 o 
   3  10   3      222.33      226.35     26.90 o 
   4  10   3        5.43        0.98     32.77 o 
  -3  11   3       38.77       91.32     27.58 o 
  -2  11   3      256.97      196.63     35.40 o 
  -1  11   3      431.57      562.92    138.12 o 
   0  11   3     1751.39     1628.04     70.87 o 
   1  11   3      432.73      409.57     39.51 o 
   2  11   3      252.06      298.08     40.96 o 
   3  11   3       38.62      -59.78     79.45 o 
   1   0   4     3746.26     3478.82     72.91 o 
   2   0   4     1142.71     1070.25     44.48 o 
   3   0   4      622.52      649.59     15.00 o 
   4   0   4     1787.63     1801.96     28.31 o 
   5   0   4      277.60      269.32     14.60 o 
   6   0   4        1.01       15.81     10.32 o 
   7   0   4      102.51       85.59     17.45 o 
  -7   1   4        0.52       19.48     25.21 o 
  -6   1   4      217.28      207.85     23.19 o 
  -5   1   4       74.55       54.62      9.32 o 
  -4   1   4      146.94      159.63     11.57 o 
  -3   1   4     1175.00     1158.76     21.62 o 
  -2   1   4     3169.44     3005.81    178.09 o 
  -1   1   4     2440.92     2290.46     82.63 o 
   0   1   4     2442.88     2175.53     57.67 o 
   1   1   4     2456.29     2220.77     47.85 o 
   2   1   4     3156.72     3120.36     67.11 o 
   3   1   4     1179.72     1127.42     20.60 o 
   4   1   4      147.63      144.27      7.98 o 
   5   1   4       76.08       86.60      8.88 o 
   6   1   4      216.29      227.34     15.26 o 
   7   1   4        0.55       12.34     18.33 o 
  -7   2   4      146.86      192.28     26.32 o 
  -6   2   4       36.88       49.12     15.94 o 
  -5   2   4      760.49      750.33     27.25 o 
  -4   2   4       51.02       56.83     12.62 o 
  -3   2   4      319.58      324.78     10.01 o 
  -2   2   4     3424.63     3509.61    160.53 o 
  -1   2   4     1859.65     1830.57     39.68 o 
   0   2   4    10877.86    10427.79    187.04 o 
   1   2   4     1854.66     1824.23     40.88 o 
   2   2   4     3431.80     3447.16     66.93 o 
   3   2   4      313.88      318.11     10.94 o 
   4   2   4       52.03       63.92      7.50 o 
   5   2   4      760.25      734.38     19.84 o 
   6   2   4       36.86       51.56     16.48 o 
   7   2   4      144.66      124.90     18.88 o 
  -7   3   4       76.11      105.21     27.59 o 
  -6   3   4      337.08      296.11     21.51 o 
  -5   3   4      486.76      489.52     17.96 o 
  -4   3   4      350.47      365.20     18.13 o 
  -3   3   4     4531.06     4768.57     67.21 o 
  -2   3   4     3131.15     3167.67    108.16 o 
  -1   3   4     1755.33     1722.09     36.21 o 
   0   3   4      369.05      357.69     10.65 o 
   1   3   4     1757.29     1744.55     28.63 o 
   2   3   4     3108.73     3085.18     61.93 o 
   3   3   4     4539.29     4699.30     60.17 o 
   4   3   4      347.43      370.82     11.92 o 
   5   3   4      485.45      500.58     17.85 o 
   6   3   4      340.13      339.94     20.60 o 
   7   3   4       76.95       86.51     20.15 o 
  -7   4   4      389.58      411.74     26.54 o 
  -6   4   4      250.37      230.09     18.43 o 
  -5   4   4      216.27      207.60     15.57 o 
  -4   4   4      568.23      562.03     18.15 o 
  -3   4   4      726.15      716.54     18.77 o 
  -2   4   4     4123.63     4301.23     83.53 o 
  -1   4   4      318.73      333.78     18.65 o 
   0   4   4     1303.43     1310.34     24.00 o 
   1   4   4      321.27      332.94     10.88 o 
   2   4   4     4114.40     4346.32     58.24 o 
   3   4   4      724.64      711.72     16.12 o 
   4   4   4      563.17      579.42     20.27 o 
   5   4   4      217.02      195.09     14.41 o 
   6   4   4      252.33      287.33     22.47 o 
   7   4   4      390.83      396.45     30.38 o 
  -7   5   4      409.87      452.43     27.24 o 
  -6   5   4      306.74      284.00     20.92 o 
  -5   5   4      117.73      115.40     11.45 o 
  -4   5   4      342.26      400.51     24.42 o 
  -3   5   4      315.44      337.77     15.73 o 
  -2   5   4      218.80      207.17     10.90 o 
  -1   5   4     1208.05     1213.17     24.09 o 
   0   5   4       29.95       37.72      7.68 o 
   1   5   4     1202.56     1215.45     23.47 o 
   2   5   4      219.25      209.15     11.61 o 
   3   5   4      311.13      324.58     13.82 o 
   4   5   4      341.95      390.60     15.10 o 
   5   5   4      118.98      130.35     11.22 o 
   6   5   4      302.61      318.00     19.61 o 
   7   5   4      410.08      434.05     59.75 o 
  -6   6   4      200.77      201.89     17.37 o 
  -5   6   4      157.28      169.46     13.15 o 
  -4   6   4      482.66      486.25     20.37 o 
  -3   6   4      622.72      615.64     17.66 o 
  -2   6   4      230.89      232.22     16.76 o 
  -1   6   4      514.71      539.79     15.48 o 
   0   6   4      523.64      566.95     14.31 o 
   1   6   4      513.70      515.14     14.26 o 
   2   6   4      232.48      246.36     11.26 o 
   3   6   4      625.69      586.45     18.32 o 
   4   6   4      484.83      476.05     16.58 o 
   5   6   4      158.18      159.25     12.17 o 
   6   6   4      202.99      194.88     17.11 o 
  -6   7   4        9.09       28.97     17.99 o 
  -5   7   4      991.25     1061.58     29.40 o 
  -4   7   4      226.01      231.14     16.49 o 
  -3   7   4      153.13      144.48     10.63 o 
  -2   7   4      172.59      165.63     10.79 o 
  -1   7   4      731.11      803.23     19.46 o 
   0   7   4      215.36      221.71     12.84 o 
   1   7   4      739.05      787.92     24.34 o 
   2   7   4      173.01      153.80     10.91 o 
   3   7   4      152.18      136.44      9.67 o 
   4   7   4      223.97      222.55     14.41 o 
   5   7   4      995.06      968.28     40.14 o 
   6   7   4        9.17       14.08     43.76 o 
  -6   8   4       17.26       51.41     19.96 o 
  -5   8   4      185.05      179.35     17.81 o 
  -4   8   4      368.83      359.95     28.25 o 
  -3   8   4      202.39      172.42     14.81 o 
  -2   8   4      449.89      450.82     17.62 o 
  -1   8   4      154.06      177.48     22.72 o 
   0   8   4        0.19       -6.33      8.38 o 
   1   8   4      151.80      163.55     11.10 o 
   2   8   4      450.55      438.50     17.93 o 
   3   8   4      200.32      175.52     15.85 o 
   4   8   4      369.07      348.33     28.44 o 
   5   8   4      186.36      205.29     23.75 o 
   6   8   4       16.92       -4.67     40.56 o 
  -5   9   4      202.97      202.93     20.47 o 
  -4   9   4      384.37      417.21     22.52 o 
  -3   9   4      754.28      796.37     50.69 o 
  -2   9   4      384.35      392.49     28.98 o 
  -1   9   4      805.03      826.15     50.49 o 
   0   9   4        0.43       12.39     12.28 o 
   1   9   4      805.30      812.46     30.21 o 
   2   9   4      391.53      423.01     19.97 o 
   3   9   4      754.28      771.77     36.01 o 
   4   9   4      385.01      392.13     21.55 o 
   5   9   4      204.67      194.39     19.35 o 
  -4  10   4       17.01       -9.68     27.62 o 
  -3  10   4        6.85       14.48     32.58 o 
  -2  10   4      344.61      355.44     25.78 o 
  -1  10   4      180.73      171.23     19.35 o 
   0  10   4       47.32       56.03     47.12 o 
   1  10   4      180.08      196.81     25.17 o 
   2  10   4      344.33      346.07     23.49 o 
   3  10   4        7.00       22.63     10.89 o 
   4  10   4       17.55       -5.73     14.23 o 
  -3  11   4       28.81        4.71     43.40 o 
  -2  11   4       87.18      107.59     23.18 o 
  -1  11   4      246.76      263.96     69.35 o 
   0  11   4      262.13      410.02    128.85 o 
   1  11   4      247.07      254.51     22.76 o 
   2  11   4       89.05      134.12     17.24 o 
   3  11   4       29.24       38.96     36.37 o 
   2  12   4       29.60       17.53     20.03 o 
   1   0   5     9970.65     8794.08    271.98 o 
   2   0   5     3298.10     3162.23    119.25 o 
   3   0   5     1339.50     1383.24     28.35 o 
   4   0   5      657.35      669.89     15.33 o 
   5   0   5      127.11      110.62      9.49 o 
   6   0   5      149.73      135.18     12.47 o 
   7   0   5        1.44       23.72     12.35 o 
  -7   1   5      272.50      265.20     23.73 o 
  -6   1   5      202.51      192.84     16.38 o 
  -5   1   5      236.54      223.80     14.01 o 
  -4   1   5      700.93      746.26     16.84 o 
  -3   1   5       72.66       90.28      7.77 o 
  -2   1   5      177.09      172.20     12.25 o 
  -1   1   5     1271.26     1190.31     30.80 o 
   0   1   5     3606.47     3313.05     69.67 o 
   1   1   5     1265.57     1112.09     26.16 o 
   2   1   5      177.51      172.15     10.06 o 
   3   1   5       71.34       84.83      6.50 o 
   4   1   5      697.89      774.55     16.77 o 
   5   1   5      235.64      224.05     11.81 o 
   6   1   5      205.59      182.46     16.76 o 
   7   1   5      272.91      242.58     19.65 o 
  -7   2   5      128.95      130.90     17.54 o 
  -6   2   5      201.43      184.85     14.76 o 
  -5   2   5     1303.14     1234.40     39.38 o 
  -4   2   5      326.18      367.58     14.54 o 
  -3   2   5      942.02      953.29     16.97 o 
  -2   2   5      365.20      349.03     27.90 o 
  -1   2   5    14808.66    13611.76    281.25 o 
   0   2   5     1975.40     1768.82     33.74 o 
   1   2   5    14829.23    13635.66    286.87 o 
   2   2   5      363.75      345.19     13.52 o 
   3   2   5      951.26      899.85     20.17 o 
   4   2   5      329.95      343.76     12.26 o 
   5   2   5     1310.39     1264.32     26.10 o 
   6   2   5      199.21      202.54     16.26 o 
   7   2   5      127.78      122.41     18.25 o 
  -7   3   5       52.58       27.47     21.38 o 
  -6   3   5      405.46      385.30     27.04 o 
  -5   3   5       98.80       77.49     13.50 o 
  -4   3   5       26.93       15.99      8.88 o 
  -3   3   5     4034.37     4248.85     60.36 o 
  -2   3   5     1281.44     1336.76     37.77 o 
  -1   3   5     4612.25     4456.92     85.45 o 
   0   3   5     1170.58     1094.09     28.84 o 
   1   3   5     4619.77     4547.70     84.81 o 
   2   3   5     1284.82     1313.96     41.99 o 
   3   3   5     4027.53     4164.65     54.05 o 
   4   3   5       27.06       32.22      6.35 o 
   5   3   5       98.86       99.93     10.87 o 
   6   3   5      407.38      413.67     36.52 o 
   7   3   5       53.29       82.78     20.11 o 
  -7   4   5      740.13      804.23     52.26 o 
  -6   4   5      417.72      402.35     38.19 o 
  -5   4   5      394.84      363.38     26.07 o 
  -4   4   5       58.54       38.74     10.37 o 
  -3   4   5     2888.00     3025.75     41.65 o 
  -2   4   5      605.68      608.49     18.25 o 
  -1   4   5      133.55      153.42     12.96 o 
   0   4   5     1928.05     1835.25     35.06 o 
   1   4   5      135.75      144.46      8.47 o 
   2   4   5      604.83      591.35     13.97 o 
   3   4   5     2888.17     3033.73     41.28 o 
   4   4   5       59.07       48.26      7.31 o 
   5   4   5      395.52      381.42     19.11 o 
   6   4   5      415.78      415.19     53.00 o 
   7   4   5      736.71      796.88     43.95 o 
  -7   5   5      255.24      241.44     22.23 o 
  -6   5   5       68.88       45.94     22.24 o 
  -5   5   5       51.79       35.94     11.85 o 
  -4   5   5      201.09      198.38     16.73 o 
  -3   5   5      220.43      236.69     12.39 o 
  -2   5   5      121.48      122.49      7.49 o 
  -1   5   5      385.24      382.38     14.01 o 
   0   5   5      232.70      244.80     11.31 o 
   1   5   5      381.88      382.51     12.06 o 
   2   5   5      124.37      124.01      6.88 o 
   3   5   5      222.88      218.65     10.38 o 
   4   5   5      198.62      187.97     13.63 o 
   5   5   5       53.53       38.63     11.90 o 
   6   5   5       71.10       82.37     15.34 o 
   7   5   5      252.11      213.57     45.56 o 
  -6   6   5      145.04      134.81     16.19 o 
  -5   6   5      284.35      284.62     21.42 o 
  -4   6   5      554.57      562.08     33.16 o 
  -3   6   5      236.05      237.56     14.82 o 
  -2   6   5      995.32     1025.96     25.61 o 
  -1   6   5      531.66      518.63     15.80 o 
   0   6   5       34.23       35.26      7.07 o 
   1   6   5      526.96      500.76     14.68 o 
   2   6   5      997.86     1047.62     21.18 o 
   3   6   5      234.26      243.73     11.69 o 
   4   6   5      550.61      563.71     22.19 o 
   5   6   5      280.56      278.12     13.77 o 
   6   6   5      145.86      171.99     23.37 o 
  -6   7   5       69.09       92.79     18.55 o 
  -5   7   5       69.12       80.06     14.79 o 
  -4   7   5      800.21      748.60     37.40 o 
  -3   7   5     1496.00     1496.44     31.35 o 
  -2   7   5      944.80      937.31     28.83 o 
  -1   7   5      517.05      577.45     24.94 o 
   0   7   5       29.49       17.38      9.80 o 
   1   7   5      511.52      516.39     18.40 o 
   2   7   5      945.76      956.65     24.12 o 
   3   7   5     1493.50     1475.91     31.58 o 
   4   7   5      805.97      737.27     21.56 o 
   5   7   5       70.36       82.98     18.08 o 
   6   7   5       68.11       28.04     46.40 o 
  -6   8   5      155.24      147.94     23.66 o 
  -5   8   5       98.02      117.61     16.55 o 
  -4   8   5        0.26        9.54     16.51 o 
  -3   8   5      205.40      192.87     14.52 o 
  -2   8   5      880.73      844.61     28.33 o 
  -1   8   5      744.52      700.60     37.02 o 
   0   8   5     1762.49     1868.11     41.05 o 
   1   8   5      748.88      745.06     29.59 o 
   2   8   5      876.35      857.49     27.03 o 
   3   8   5      204.46      212.98     15.81 o 
   4   8   5        0.24        9.59      9.82 o 
   5   8   5       97.67       97.39     27.64 o 
   6   8   5      155.64      137.03     41.40 o 
  -5   9   5        6.87       36.59     22.14 o 
  -4   9   5       19.71       14.94     11.22 o 
  -3   9   5     1196.77     1173.12     36.69 o 
  -2   9   5       14.85        0.13     20.20 o 
  -1   9   5        9.05       -3.64     11.52 o 
   0   9   5       54.30       70.61     13.32 o 
   1   9   5        8.77       25.83     10.01 o 
   2   9   5       14.96       20.42      9.28 o 
   3   9   5     1201.82     1168.20     34.51 o 
   4   9   5       20.44       27.08     22.55 o 
   5   9   5        7.16       30.86     15.61 o 
  -4  10   5        2.56      -16.36     17.30 o 
  -3  10   5       22.76       14.73     13.13 o 
  -2  10   5      334.96      366.12     22.34 o 
  -1  10   5      160.50      211.79     17.55 o 
   0  10   5      142.61      110.23     17.82 o 
   1  10   5      157.91      182.02     15.70 o 
   2  10   5      331.93      340.45     22.73 o 
   3  10   5       22.32       28.61     17.81 o 
   4  10   5        2.44        2.88     35.03 o 
  -3  11   5       52.60       -0.31     23.16 o 
  -2  11   5       68.87       61.40     23.91 o 
  -1  11   5       34.97       59.55     37.47 o 
   0  11   5       85.58      104.49     24.11 o 
   1  11   5       34.98       43.54     36.89 o 
   2  11   5       67.99       79.04     15.26 o 
   3  11   5       52.84       69.75     28.08 o 
   0  12   5       63.74       62.43     34.89 o 
   1  12   5      366.75      358.35     45.07 o 
   2  12   5       80.90       86.62     21.03 o 
   0   0   6     1299.46     1208.41     50.08 o 
   1   0   6      409.17      372.25     17.61 o 
   2   0   6      229.01      219.40      9.79 o 
   3   0   6     2426.70     2462.31     35.37 o 
   4   0   6     1192.04     1245.49     23.14 o 
   5   0   6        1.25        5.88      7.81 o 
   6   0   6      673.92      629.40     27.97 o 
   7   0   6      119.08       78.34     27.68 o 
  -7   1   6      257.97      210.23     19.64 o 
  -6   1   6     1126.09      973.23     86.62 o 
  -5   1   6       29.62       25.23     12.23 o 
  -4   1   6      179.69      192.08     10.12 o 
  -3   1   6       15.94       19.88      5.95 o 
  -2   1   6     2116.87     2074.64    137.61 o 
  -1   1   6      822.37      769.13     21.69 o 
   0   1   6    13113.06    11351.30    287.62 o 
   1   1   6      819.16      751.93     23.19 o 
   2   1   6     2102.61     2037.94     46.91 o 
   3   1   6       15.34       27.46      6.13 o 
   4   1   6      176.42      181.66     12.87 o 
   5   1   6       30.78       39.22      8.44 o 
   6   1   6     1120.91      709.19    103.31 o 
   7   1   6      258.84      240.38     25.93 o 
  -7   2   6      277.18      325.74     67.34 o 
  -6   2   6       57.58       42.88     17.00 o 
  -5   2   6      158.74      154.89     11.57 o 
  -4   2   6       60.32       54.56      8.04 o 
  -3   2   6        2.11       -4.50      7.91 o 
  -2   2   6      211.28      199.93     11.68 o 
  -1   2   6     2174.71     2043.27     52.81 o 
   0   2   6     4663.47     4515.89     82.60 o 
   1   2   6     2167.36     2069.89     45.88 o 
   2   2   6      209.81      187.67     11.00 o 
   3   2   6        2.12        3.09      8.30 o 
   4   2   6       62.68       64.88      6.99 o 
   5   2   6      157.46      175.38     11.15 o 
   6   2   6       55.59       43.49     12.96 o 
   7   2   6      277.19      306.25     25.09 o 
  -7   3   6      156.58      145.17     17.40 o 
  -6   3   6      208.07      232.86     32.85 o 
  -5   3   6      961.48      912.43     29.64 o 
  -4   3   6      737.49      787.28     19.06 o 
  -3   3   6     1555.72     1637.58     26.45 o 
  -2   3   6      966.80     1006.29     37.22 o 
  -1   3   6      197.74      198.56      8.29 o 
   0   3   6      198.05      185.88     10.42 o 
   1   3   6      196.02      205.60     10.74 o 
   2   3   6      962.71      993.75     29.00 o 
   3   3   6     1555.24     1603.30     23.38 o 
   4   3   6      739.63      802.70     16.16 o 
   5   3   6      960.98      947.55     24.41 o 
   6   3   6      208.74      213.59     23.59 o 
   7   3   6      157.42      170.47     36.49 o 
  -7   4   6      156.21      175.26     17.75 o 
  -6   4   6      717.37      697.21     32.45 o 
  -5   4   6     1244.04     1224.23     34.67 o 
  -4   4   6      466.65      499.52     18.01 o 
  -3   4   6     1110.05     1162.86     21.03 o 
  -2   4   6       15.62       15.67      5.56 o 
  -1   4   6     2412.85     2314.54     56.95 o 
   0   4   6        0.82       -3.33      5.11 o 
   1   4   6     2409.04     2354.01     47.82 o 
   2   4   6       15.19        6.86      5.54 o 
   3   4   6     1099.82     1158.07     20.25 o 
   4   4   6      463.51      500.88     14.99 o 
   5   4   6     1246.32     1246.03     32.41 o 
   6   4   6      716.59      732.82     40.78 o 
   7   4   6      157.43      151.38     20.68 o 
  -7   5   6       86.38       82.12     45.98 o 
  -6   5   6      194.14      183.90     21.20 o 
  -5   5   6      283.07      281.26     26.79 o 
  -4   5   6      420.13      463.62     21.77 o 
  -3   5   6      170.26      171.13      9.80 o 
  -2   5   6      226.61      249.69     16.53 o 
  -1   5   6      479.20      467.19     14.73 o 
   0   5   6      263.54      271.32     12.39 o 
   1   5   6      477.52      493.06     13.94 o 
   2   5   6      228.37      249.88      9.65 o 
   3   5   6      170.78      171.36      8.85 o 
   4   5   6      418.30      442.89     15.93 o 
   5   5   6      284.42      269.16     14.08 o 
   6   5   6      195.91      222.27     17.44 o 
   7   5   6       86.72       42.67     24.66 o 
  -6   6   6      103.96      125.50     15.80 o 
  -5   6   6       14.77        5.88     12.75 o 
  -4   6   6      164.25      175.13     12.31 o 
  -3   6   6      391.15      368.20     15.00 o 
  -2   6   6      231.34      239.40     11.65 o 
  -1   6   6      116.63      126.95      9.79 o 
   0   6   6      232.02      224.88     11.73 o 
   1   6   6      116.75      102.11      8.57 o 
   2   6   6      232.22      236.20     11.23 o 
   3   6   6      390.71      383.78     14.32 o 
   4   6   6      164.37      161.86     10.87 o 
   5   6   6       15.00       23.62     13.97 o 
   6   6   6      102.47       71.49     16.79 o 
  -6   7   6       27.18       32.46     32.63 o 
  -5   7   6      434.23      425.53     24.85 o 
  -4   7   6      565.02      522.48     31.97 o 
  -3   7   6      202.33      225.97     18.00 o 
  -2   7   6      152.32      138.85     16.68 o 
  -1   7   6      495.62      515.66     16.89 o 
   0   7   6      389.37      402.62     17.55 o 
   1   7   6      502.79      501.03     19.32 o 
   2   7   6      151.23      156.81     11.77 o 
   3   7   6      196.35      178.23     11.97 o 
   4   7   6      566.41      526.62     17.95 o 
   5   7   6      432.70      417.29     29.87 o 
   6   7   6       27.27       39.07     29.88 o 
  -6   8   6       73.16       87.50     20.76 o 
  -5   8   6       33.99       21.99     20.25 o 
  -4   8   6       17.68        2.44     17.30 o 
  -3   8   6       57.70       47.90     11.01 o 
  -2   8   6      365.11      375.93     20.30 o 
  -1   8   6      270.90      283.75     16.76 o 
   0   8   6       11.10       19.62     11.44 o 
   1   8   6      273.59      281.68     18.18 o 
   2   8   6      369.80      341.75     17.46 o 
   3   8   6       59.07       42.39     16.26 o 
   4   8   6       18.01       -2.50     10.65 o 
   5   8   6       33.77       31.57     26.56 o 
   6   8   6       71.88      129.02     39.73 o 
  -5   9   6       11.89       39.36     23.99 o 
  -4   9   6       39.92       23.63     22.06 o 
  -3   9   6      193.75      203.80     20.65 o 
  -2   9   6      335.96      329.33     36.29 o 
  -1   9   6      559.66      566.69     31.88 o 
   0   9   6       54.48       45.10     10.74 o 
   1   9   6      561.21      553.43     50.56 o 
   2   9   6      336.46      327.64     20.16 o 
   3   9   6      191.85      186.48     17.54 o 
   4   9   6       39.75       33.32     11.17 o 
   5   9   6       12.01        8.47     19.80 o 
  -4  10   6        3.05      -25.71     25.71 o 
  -3  10   6       45.64       54.85     37.08 o 
  -2  10   6       17.46       -8.52     22.07 o 
  -1  10   6       15.37        2.65     28.91 o 
   0  10   6     1334.37     1501.46     48.09 o 
   1  10   6       15.22        5.42     11.03 o 
   2  10   6       17.09       14.90     25.38 o 
   3  10   6       45.37       44.08     11.99 o 
   4  10   6        2.45       23.28     31.66 o 
  -3  11   6       81.49       80.77     22.87 o 
  -2  11   6       43.74       69.18     21.70 o 
  -1  11   6      294.34      305.08     33.13 o 
   0  11   6      385.45      334.26     95.89 o 
   1  11   6      298.02      282.60     46.70 o 
   2  11   6       43.90       31.82     20.12 o 
   3  11   6       82.89       85.59     23.81 o 
  -1  12   6       13.02       92.63     28.21 o 
   0  12   6      194.76      126.51     28.54 o 
   1  12   6       12.69       29.72     21.10 o 
   2  12   6      120.11       53.75     20.53 o 
   1   0   7      148.41      159.07      8.16 o 
   2   0   7     2630.29     2574.23     69.46 o 
   3   0   7      344.67      384.65     11.68 o 
   4   0   7      487.26      478.63     14.10 o 
   5   0   7      158.77      131.83      9.58 o 
   7   0   7      236.77      218.63     19.35 o 
  -7   1   7      162.35      146.76     17.83 o 
  -6   1   7      192.32      203.06     15.40 o 
  -5   1   7      473.27      480.91     18.86 o 
  -4   1   7       38.67       47.34      7.53 o 
  -3   1   7      967.48      994.27     24.59 o 
  -2   1   7     1933.15     1816.95     79.79 o 
  -1   1   7      597.39      539.84     13.13 o 
   0   1   7     2833.59     2606.68     68.67 o 
   1   1   7      605.77      554.43     18.62 o 
   2   1   7     1933.11     1902.85     52.29 o 
   3   1   7      978.14     1001.34     22.01 o 
   4   1   7       38.62       38.72      6.51 o 
   5   1   7      474.81      456.09     16.87 o 
   6   1   7      190.44      207.31     16.48 o 
   7   1   7      161.20      148.43     15.87 o 
  -7   2   7      175.75      166.31     17.90 o 
  -6   2   7     1087.89     1070.40     38.84 o 
  -5   2   7      405.38      430.91     17.70 o 
  -4   2   7      254.70      247.08     11.17 o 
  -3   2   7      893.58      888.95     14.79 o 
  -2   2   7       57.83       67.86     11.52 o 
  -1   2   7     3699.04     3598.58     65.83 o 
   0   2   7    11343.51    10578.05    213.43 o 
   1   2   7     3695.99     3549.78     94.29 o 
   2   2   7       58.50       57.12      7.18 o 
   3   2   7      892.57      886.61     15.58 o 
   4   2   7      254.48      239.21     10.80 o 
   5   2   7      407.06      435.74     16.65 o 
   6   2   7     1084.50     1049.77     39.35 o 
   7   2   7      174.87      141.03     18.82 o 
  -7   3   7      514.22      543.20     55.34 o 
  -6   3   7      265.12      277.27     23.86 o 
  -5   3   7      523.45      521.25     23.49 o 
  -4   3   7       21.70       23.84      8.10 o 
  -3   3   7       95.32       80.04      7.35 o 
  -2   3   7      567.00      631.83     18.24 o 
  -1   3   7     1176.86     1074.35     39.16 o 
   0   3   7      602.03      564.65     14.19 o 
   1   3   7     1176.70     1127.35     28.03 o 
   2   3   7      565.63      637.08     18.91 o 
   3   3   7       95.46       87.59      6.15 o 
   4   3   7       21.24       17.37      8.51 o 
   5   3   7      522.69      513.40     19.60 o 
   6   3   7      267.35      287.06     19.86 o 
   7   3   7      515.15      547.55     57.81 o 
  -7   4   7      166.83      160.36     32.40 o 
  -6   4   7     1239.85     1267.27     41.92 o 
  -5   4   7      384.19      391.78     20.73 o 
  -4   4   7      753.16      804.82     21.72 o 
  -3   4   7      701.75      726.79     15.25 o 
  -2   4   7      353.39      350.87     11.42 o 
  -1   4   7      993.56      972.93     25.34 o 
   0   4   7      306.96      317.25     16.36 o 
   1   4   7      978.25      989.06     23.96 o 
   2   4   7      353.37      327.80     12.04 o 
   3   4   7      704.60      751.44     15.80 o 
   4   4   7      747.82      762.38     17.67 o 
   5   4   7      386.02      344.15     20.18 o 
   6   4   7     1247.40     1206.66     46.16 o 
   7   4   7      168.16      230.47     23.15 o 
  -7   5   7      333.38      374.41     39.14 o 
  -6   5   7       11.84       18.65     14.16 o 
  -5   5   7      405.88      378.05     21.59 o 
  -4   5   7      562.89      574.13     19.70 o 
  -3   5   7       19.95       15.52     12.90 o 
  -2   5   7      189.88      173.80     10.54 o 
  -1   5   7      529.12      539.55     18.45 o 
   0   5   7      851.39      917.12     20.78 o 
   1   5   7      527.30      534.90     14.72 o 
   2   5   7      190.82      192.42      9.67 o 
   3   5   7       20.96       32.32      6.40 o 
   4   5   7      563.61      589.65     17.57 o 
   5   5   7      405.08      401.00     23.81 o 
   6   5   7       11.30       30.30     15.12 o 
   7   5   7      331.33      252.02     46.57 o 
  -6   6   7      169.30      173.55     16.74 o 
  -5   6   7       98.24      117.06     15.34 o 
  -4   6   7      244.62      245.67     14.93 o 
  -3   6   7      124.26      112.13      9.91 o 
  -2   6   7      215.04      228.56     12.72 o 
  -1   6   7      186.09      202.88     14.82 o 
   0   6   7      246.50      283.57     12.55 o 
   1   6   7      189.13      195.20     12.14 o 
   2   6   7      214.15      230.73     12.40 o 
   3   6   7      123.39      121.35      9.21 o 
   4   6   7      247.86      260.05     13.34 o 
   5   6   7      100.23      117.37     11.16 o 
   6   6   7      168.98      160.60     21.35 o 
  -6   7   7      147.55      161.86     24.98 o 
  -5   7   7       93.82       66.97     14.53 o 
  -4   7   7      170.57      171.25     14.97 o 
  -3   7   7      227.66      223.16     15.50 o 
  -2   7   7       83.67       61.53     10.58 o 
  -1   7   7      144.35      166.25     12.30 o 
   0   7   7      178.45      197.56     12.26 o 
   1   7   7      141.27      144.36     11.86 o 
   2   7   7       83.55       72.76      9.33 o 
   3   7   7      224.33      203.34     13.08 o 
   4   7   7      168.75      153.05     12.77 o 
   5   7   7       94.40       85.53     12.43 o 
   6   7   7      147.73      165.30     35.89 o 
  -5   8   7      376.31      367.83     39.29 o 
  -4   8   7       36.18       31.78     11.21 o 
  -3   8   7       26.35       17.64     13.57 o 
  -2   8   7      815.77      823.87     47.32 o 
  -1   8   7       34.10       54.43     19.09 o 
   0   8   7      150.20      118.45     10.74 o 
   1   8   7       34.75       41.16     10.56 o 
   2   8   7      812.73      813.80     26.17 o 
   3   8   7       26.38       33.38      9.51 o 
   4   8   7       35.57       30.17     17.10 o 
   5   8   7      374.90      383.70     59.93 o 
  -5   9   7       65.61       73.89     17.41 o 
  -4   9   7      325.87      314.62     34.22 o 
  -3   9   7      264.59      293.91     20.31 o 
  -2   9   7      293.43      418.30     80.41 o 
  -1   9   7      232.44      215.26     17.97 o 
   0   9   7       45.37       43.81     18.14 o 
   1   9   7      234.55      223.75     18.15 o 
   3   9   7      266.03      264.03     25.37 o 
   4   9   7      324.77      348.41     55.65 o 
   5   9   7       66.62       78.28     30.96 o 
  -4  10   7      162.09      152.87     41.40 o 
  -3  10   7      264.42      297.74     29.44 o 
  -2  10   7     1292.34     1275.71     55.05 o 
  -1  10   7      166.06      169.62     22.74 o 
   0  10   7       19.72       36.34     28.96 o 
   1  10   7      162.63      146.49     45.96 o 
   2  10   7     1278.85     1279.79     38.26 o 
   3  10   7      262.91      273.18     23.10 o 
   4  10   7      163.37      151.65     39.20 o 
  -3  11   7       12.85      -32.35     75.94 o 
  -2  11   7      179.67      262.35     31.93 o 
  -1  11   7      932.27      929.62     65.86 o 
   0  11   7      114.55      102.53     23.15 o 
   1  11   7      926.46      873.97     35.17 o 
   2  11   7      183.82      205.62     23.84 o 
   3  11   7       12.23       22.87     18.26 o 
  -1  12   7       60.63       30.55     25.54 o 
   0  12   7      385.72      475.18     41.73 o 
   1  12   7       61.61       55.92     26.37 o 
   2  12   7      108.11      147.88     22.37 o 
   0   0   8      459.83      493.38     29.38 o 
   1   0   8     5434.17     5022.42    106.60 o 
   2   0   8      232.71      241.19     25.21 o 
   3   0   8      103.34      133.92      7.76 o 
   4   0   8      177.89      193.32      9.43 o 
   5   0   8      178.40      199.91     11.84 o 
   6   0   8        3.33       26.82     11.83 o 
   7   0   8      159.02      155.47     18.24 o 
  -7   1   8      278.62      274.75     23.40 o 
  -6   1   8      702.76      742.72     36.30 o 
  -5   1   8      653.91      647.50     29.38 o 
  -4   1   8     1755.40     1719.68     28.98 o 
  -3   1   8      664.78      684.27     13.65 o 
  -2   1   8      616.92      598.13     22.47 o 
  -1   1   8      924.10      841.48     27.55 o 
   0   1   8     2206.46     2071.26     55.86 o 
   1   1   8      912.33      853.68     26.35 o 
   2   1   8      611.98      596.50     21.41 o 
   3   1   8      660.41      664.65     14.27 o 
   4   1   8     1756.12     1754.36     29.45 o 
   5   1   8      655.34      630.85     19.44 o 
   6   1   8      701.36      764.05     27.58 o 
   7   1   8      278.14      276.35     36.47 o 
  -7   2   8       10.33       10.56     14.80 o 
  -6   2   8      407.99      374.27     25.90 o 
  -5   2   8     1442.27     1421.02     33.18 o 
  -4   2   8      149.49      149.49      8.18 o 
  -3   2   8      451.81      475.81     11.34 o 
  -2   2   8      907.97      908.52     39.75 o 
  -1   2   8      178.15      181.18      8.34 o 
   0   2   8     3798.88     3635.22     67.49 o 
   1   2   8      174.97      163.20     10.45 o 
   2   2   8      899.93      892.89     23.43 o 
   3   2   8      457.53      456.51     11.69 o 
   4   2   8      152.63      160.56      9.41 o 
   5   2   8     1434.56     1408.83     29.45 o 
   6   2   8      407.04      413.48     21.15 o 
   7   2   8        9.88        1.16     34.07 o 
  -7   3   8      185.01      180.96     23.40 o 
  -6   3   8       96.52       94.73     18.23 o 
  -5   3   8      336.07      336.59     22.50 o 
  -4   3   8       31.91       34.14      9.17 o 
  -3   3   8      533.57      582.00     14.06 o 
  -2   3   8      834.94      853.46     18.45 o 
  -1   3   8     3626.61     3299.48     83.77 o 
   0   3   8      196.90      193.82      9.08 o 
   1   3   8     3619.03     3434.81     73.88 o 
   2   3   8      837.81      854.04     16.20 o 
   3   3   8      532.28      546.63     12.93 o 
   4   3   8       30.93       36.55      7.14 o 
   5   3   8      339.16      326.58     18.01 o 
   6   3   8       98.21      119.20     15.22 o 
   7   3   8      187.98      210.59     66.69 o 
  -7   4   8      122.55      144.88     17.10 o 
  -6   4   8        6.97        7.63     14.25 o 
  -5   4   8      273.80      261.80     26.79 o 
  -4   4   8      668.83      687.54     20.89 o 
  -3   4   8      191.80      186.54     10.08 o 
  -2   4   8      830.67      846.31     21.98 o 
  -1   4   8     1427.10     1429.93     32.93 o 
   0   4   8     1639.79     1565.89     35.88 o 
   1   4   8     1427.09     1454.75     28.18 o 
   2   4   8      840.41      861.06     16.99 o 
   3   4   8      190.44      168.03      9.08 o 
   4   4   8      672.19      706.04     17.08 o 
   5   4   8      271.15      262.43     18.88 o 
   6   4   8        6.46       17.09     14.48 o 
   7   4   8      125.05      136.61     40.30 o 
  -7   5   8       51.39       69.52     41.84 o 
  -6   5   8       10.54        7.67     14.02 o 
  -5   5   8      402.02      416.47     24.14 o 
  -4   5   8      203.88      189.15     15.36 o 
  -3   5   8      453.36      462.19     25.47 o 
  -2   5   8     1458.47     1481.27     30.64 o 
  -1   5   8       74.13       57.65      8.45 o 
   0   5   8       11.00       10.62      6.70 o 
   1   5   8       74.71       74.46      8.05 o 
   2   5   8     1451.24     1464.96     25.42 o 
   3   5   8      455.98      484.79     14.37 o 
   4   5   8      205.24      194.04     10.77 o 
   5   5   8      402.59      410.31     24.88 o 
   6   5   8        9.84        5.37     15.13 o 
   7   5   8       49.64        9.54     31.34 o 
  -6   6   8       46.26       52.43     14.95 o 
  -5   6   8      126.46      145.33     15.17 o 
  -4   6   8      928.34      928.12     25.17 o 
  -3   6   8      490.09      507.06     28.92 o 
  -2   6   8      163.76      158.11     11.32 o 
  -1   6   8     1084.37     1095.80     34.46 o 
   0   6   8      536.69      545.12     16.16 o 
   1   6   8     1078.11     1079.79     27.92 o 
   2   6   8      163.75      170.94     11.95 o 
   3   6   8      489.77      487.31     16.88 o 
   4   6   8      924.64      893.71     22.78 o 
   5   6   8      123.60      121.89     13.46 o 
   6   6   8       45.98       54.91     18.29 o 
  -6   7   8       97.14       86.16     15.77 o 
  -5   7   8      389.49      414.21     41.77 o 
  -4   7   8      992.43      863.75     93.46 o 
  -3   7   8       37.93       29.46      9.68 o 
  -2   7   8      176.06      194.88     15.81 o 
  -1   7   8      969.73      989.59     26.19 o 
   0   7   8      492.94      489.46     23.05 o 
   1   7   8      974.23      981.92     27.85 o 
   2   7   8      177.27      162.29     12.43 o 
   3   7   8       39.39       21.35     12.10 o 
   4   7   8     1001.07      859.48     57.03 o 
   5   7   8      393.74      431.97     32.20 o 
   6   7   8       98.97       32.14     24.69 o 
  -5   8   8      251.53      279.08     26.67 o 
  -4   8   8      426.56      407.61     24.40 o 
  -3   8   8       25.96       18.10     15.15 o 
  -2   8   8      680.09      702.51     36.22 o 
  -1   8   8      509.00      528.48     37.75 o 
   0   8   8       41.13       24.26      9.23 o 
   1   8   8      511.73      547.31     28.91 o 
   2   8   8      680.13      669.17     23.93 o 
   3   8   8       25.36       35.83      9.29 o 
   4   8   8      423.93      422.77     44.36 o 
   5   8   8      250.00      296.52     35.24 o 
  -5   9   8       20.20      -14.44     15.57 o 
  -4   9   8      107.97       80.33     24.34 o 
  -3   9   8       97.08       93.02     34.31 o 
  -2   9   8      315.32      327.74     32.12 o 
  -1   9   8      412.96      412.24     28.29 o 
   0   9   8       10.99       19.93     16.05 o 
   1   9   8      414.61      421.68     21.19 o 
   2   9   8      319.18      332.51     19.35 o 
   3   9   8       98.50       81.87     23.10 o 
   4   9   8      106.01       86.87     18.26 o 
   5   9   8       20.19       42.64     21.12 o 
  -4  10   8        6.66       25.21     16.06 o 
  -3  10   8      648.66      698.04     38.34 o 
  -2  10   8       33.47       37.43     47.40 o 
  -1  10   8      182.22      145.83     36.16 o 
   0  10   8       34.48       91.47     22.80 o 
   1  10   8      180.59      148.06     32.61 o 
   2  10   8       33.65       22.63     17.73 o 
   3  10   8      646.33      618.84     44.16 o 
   4  10   8        6.91       20.43     14.25 o 
  -3  11   8      224.54      234.53     58.94 o 
  -2  11   8      115.81      117.04     20.62 o 
  -1  11   8        0.21      -19.55     39.05 o 
   0  11   8      325.95      281.31     34.30 o 
   1  11   8        0.22        3.67     29.74 o 
   2  11   8      116.43      109.32     15.55 o 
   3  11   8      223.38      242.27     25.36 o 
  -1  12   8       65.75       56.92     24.20 o 
   0  12   8      207.91      290.41     36.89 o 
   1  12   8       65.41       80.46     25.71 o 
   1   0   9       33.91       31.37      5.04 o 
   2   0   9     1755.56     1629.27     45.82 o 
   3   0   9      776.44      872.29     16.53 o 
   4   0   9     1436.55     1482.56     31.16 o 
   5   0   9      161.32      149.73     10.00 o 
   6   0   9      118.46      122.86     27.27 o 
   7   0   9        0.24       13.96     17.09 o 
  -7   1   9       53.65       54.92     16.65 o 
  -6   1   9      480.52      519.85     26.85 o 
  -5   1   9      357.39      339.11     21.75 o 
  -4   1   9      388.67      401.41     12.00 o 
  -3   1   9      492.91      474.49     11.26 o 
  -2   1   9     3659.76     3607.01     96.21 o 
  -1   1   9     1365.12     1357.08     42.62 o 
   0   1   9      584.81      541.66     18.75 o 
   1   1   9     1371.27     1352.49     39.20 o 
   2   1   9     3661.97     3520.29     94.89 o 
   3   1   9      495.86      485.95     12.51 o 
   4   1   9      390.35      419.61     14.45 o 
   5   1   9      354.13      337.06     14.87 o 
   6   1   9      479.78      522.81     23.91 o 
   7   1   9       52.98       60.23     18.07 o 
  -7   2   9      179.42      184.02     18.23 o 
  -6   2   9      810.68      790.37     48.56 o 
  -5   2   9      262.10      238.93     32.55 o 
  -4   2   9      180.25      171.47     10.08 o 
  -3   2   9      441.80      448.24     14.11 o 
  -2   2   9       75.73       78.12      8.35 o 
  -1   2   9     1455.36     1407.17     28.12 o 
   0   2   9     8975.38     8803.92    184.34 o 
   1   2   9     1468.40     1435.37     34.67 o 
   2   2   9       74.92      110.79     12.62 o 
   3   2   9      448.68      448.38     11.12 o 
   4   2   9      178.30      188.29      9.31 o 
   5   2   9      265.62      263.54     13.76 o 
   6   2   9      812.10      764.46     26.03 o 
   7   2   9      176.13      206.72     20.13 o 
  -7   3   9       80.90       76.55     29.92 o 
  -6   3   9      318.38      363.99     25.18 o 
  -5   3   9      870.34      773.43     32.79 o 
  -4   3   9      141.91      142.95     12.63 o 
  -3   3   9      333.21      371.89     11.85 o 
  -2   3   9     1562.67     1605.38     53.93 o 
  -1   3   9      186.47      166.02      9.14 o 
   0   3   9     2233.90     2154.09     48.57 o 
   1   3   9      187.51      164.01     11.08 o 
   2   3   9     1560.93     1558.95     24.83 o 
   3   3   9      332.67      343.81     11.28 o 
   4   3   9      144.91      148.28      8.33 o 
   5   3   9      871.92      810.43     23.26 o 
   6   3   9      321.03      386.34     32.46 o 
   7   3   9       80.85       64.33     21.86 o 
  -7   4   9      290.02      289.62     51.78 o 
  -6   4   9      140.99      126.50     20.61 o 
  -5   4   9      525.54      549.59     24.24 o 
  -4   4   9     1018.04      981.01     28.74 o 
  -3   4   9      694.67      700.45     16.86 o 
  -2   4   9      541.60      566.07     16.08 o 
  -1   4   9     2435.92     2293.74     75.82 o 
   0   4   9     1904.67     1776.94     48.93 o 
   1   4   9     2427.30     2397.25     63.44 o 
   2   4   9      542.74      523.42     13.58 o 
   3   4   9      693.73      742.63     17.87 o 
   4   4   9     1010.56      968.49     20.49 o 
   5   4   9      526.94      532.82     27.02 o 
   6   4   9      141.36      154.51     16.59 o 
   7   4   9      287.70      276.28     24.02 o 
  -7   5   9       91.82      127.42     16.85 o 
  -6   5   9       40.28       36.97     14.49 o 
  -5   5   9      666.65      606.81     72.48 o 
  -4   5   9     1487.19     1454.31     37.19 o 
  -3   5   9      296.15      326.86     14.00 o 
  -2   5   9      961.99      964.39     41.46 o 
  -1   5   9       37.29       37.23     13.97 o 
   0   5   9       45.81       45.47      9.02 o 
   1   5   9       38.77       36.81      6.57 o 
   2   5   9      962.08      966.24     19.59 o 
   3   5   9      298.63      304.26     12.68 o 
   4   5   9     1482.44     1458.28     33.39 o 
   5   5   9      666.95      631.69     30.97 o 
   6   5   9       40.68       56.87     16.89 o 
   7   5   9       91.27       67.71     31.57 o 
  -6   6   9       57.07       88.96     14.92 o 
  -5   6   9      105.25       98.08     16.32 o 
  -4   6   9      392.17      387.71     22.26 o 
  -3   6   9      144.88      154.38     12.63 o 
  -2   6   9      423.21      431.79     33.26 o 
  -1   6   9      615.94      597.72     33.46 o 
   0   6   9       10.97        6.81      7.28 o 
   1   6   9      617.63      597.13     22.31 o 
   2   6   9      424.74      415.37     14.51 o 
   3   6   9      145.30      117.26     10.65 o 
   4   6   9      393.71      395.66     23.90 o 
   5   6   9      104.41       94.94     11.62 o 
   6   6   9       57.27       88.17     22.13 o 
  -6   7   9       86.72      129.37     26.93 o 
  -5   7   9      381.57      379.65     22.95 o 
  -4   7   9       20.17       24.84     13.43 o 
  -3   7   9       51.90       62.24     11.92 o 
  -2   7   9      464.76      426.72     23.82 o 
  -1   7   9      425.49      444.16     24.36 o 
   0   7   9       77.33       93.89      9.53 o 
   1   7   9      420.96      450.95     18.79 o 
   2   7   9      467.20      464.39     19.88 o 
   3   7   9       51.50       43.55     11.16 o 
   4   7   9       20.42       21.72     10.30 o 
   5   7   9      379.84      370.23     32.64 o 
   6   7   9       86.83      141.03     30.05 o 
  -5   8   9       66.10       52.24     20.46 o 
  -4   8   9       10.44       10.74     14.37 o 
  -3   8   9      152.14      164.63     16.69 o 
  -2   8   9      125.45      101.25     15.46 o 
  -1   8   9       21.19       20.38     15.10 o 
   0   8   9      647.41      624.41     25.57 o 
   1   8   9       20.16       21.05      9.75 o 
   2   8   9      125.70      121.25     11.35 o 
   3   8   9      150.99      159.57     29.62 o 
   4   8   9       10.40       12.59     30.29 o 
   5   8   9       65.99       37.73     15.33 o 
  -5   9   9       17.24        4.90     16.40 o 
  -4   9   9      186.54      185.69     18.39 o 
  -3   9   9       34.24       24.72     27.21 o 
  -2   9   9       18.29        5.21     21.95 o 
  -1   9   9      172.42      177.55     22.43 o 
   0   9   9     3727.42     3581.31    129.43 o 
   1   9   9      174.25      157.68     26.00 o 
   2   9   9       18.13       13.52     10.26 o 
   3   9   9       33.63       41.14     16.89 o 
   4   9   9      187.42      201.08     13.70 o 
   5   9   9       16.44       31.70     17.61 o 
  -4  10   9      110.20      100.49     20.37 o 
  -3  10   9        0.48       31.47     16.42 o 
  -2  10   9      482.07      432.89     30.65 o 
  -1  10   9      192.91      168.09     71.96 o 
   0  10   9     2453.85     2414.86     55.39 o 
   1  10   9      192.36      182.13     16.72 o 
   2  10   9      482.09      494.14     27.99 o 
   3  10   9        0.57        6.16     26.57 o 
   4  10   9      109.06      139.48     12.17 o 
  -3  11   9       29.91        5.77     17.07 o 
  -2  11   9       90.48      112.04     32.97 o 
  -1  11   9      176.63      136.26     56.34 o 
   0  11   9        3.29       23.03     19.78 o 
   1  11   9      175.54      147.87     54.01 o 
   2  11   9       91.37       61.35     14.80 o 
   3  11   9       30.65       43.75     15.66 o 
  -1  12   9       41.36       77.62     23.20 o 
   0  12   9      102.52      114.66     22.70 o 
   1  12   9       43.04       -5.51     22.87 o 
   0   0  10       16.48        4.67     12.52 o 
   1   0  10     1605.20     1544.87     36.63 o 
   2   0  10     1894.57     1856.95     83.12 o 
   3   0  10     4965.23     5009.15     88.19 o 
   4   0  10       13.36       18.59      6.76 o 
   5   0  10      463.20      430.85     16.38 o 
   6   0  10      697.96      692.93     32.62 o 
   7   0  10      103.19      118.98     18.66 o 
  -7   1  10       78.18      117.11     17.61 o 
  -6   1  10      270.03      263.74     20.70 o 
  -5   1  10      889.61      872.69     24.52 o 
  -4   1  10     1464.52     1504.19     30.89 o 
  -3   1  10      181.51      191.10      8.74 o 
  -2   1  10     2995.16     2972.95    121.17 o 
  -1   1  10      247.50      219.92      9.65 o 
   0   1  10     3356.71     3250.09     86.30 o 
   1   1  10      250.00      225.98     13.26 o 
   2   1  10     3004.47     2928.49     79.92 o 
   3   1  10      181.13      206.96      9.00 o 
   4   1  10     1456.39     1463.01     30.86 o 
   5   1  10      886.19      875.10     22.22 o 
   6   1  10      267.52      265.00     17.51 o 
   7   1  10       78.10      106.90     19.41 o 
  -7   2  10      105.54       79.36     16.38 o 
  -6   2  10      356.23      316.56     24.57 o 
  -5   2  10      401.26      428.05     25.32 o 
  -4   2  10       84.76       85.29     11.51 o 
  -3   2  10      318.51      323.15     11.85 o 
  -2   2  10     1708.34     1712.40     36.41 o 
  -1   2  10      394.04      358.86     11.07 o 
   0   2  10     5779.21     5511.45    117.31 o 
   1   2  10      396.30      395.89     15.15 o 
   2   2  10     1703.85     1571.31     28.15 o 
   3   2  10      318.52      336.88     10.17 o 
   4   2  10       85.42       72.69      7.32 o 
   5   2  10      400.26      419.89     18.27 o 
   6   2  10      361.50      338.30     19.81 o 
   7   2  10      105.56      106.17     30.49 o 
  -7   3  10        3.17      -18.28     18.28 o 
  -6   3  10      203.39      186.71     17.52 o 
  -5   3  10      231.25      235.59     17.08 o 
  -4   3  10       73.57       84.93      9.64 o 
  -3   3  10      807.18      816.53     18.37 o 
  -2   3  10     1764.22     1878.96     34.68 o 
  -1   3  10      356.11      339.19     13.96 o 
   0   3  10        3.19        5.26      5.60 o 
   1   3  10      352.73      329.80     16.84 o 
   2   3  10     1761.10     1785.17     28.01 o 
   3   3  10      802.38      796.77     15.93 o 
   4   3  10       74.18       90.14      7.50 o 
   5   3  10      232.86      239.34     13.23 o 
   6   3  10      204.96      209.69     19.87 o 
   7   3  10        3.55       30.08     31.63 o 
  -7   4  10      100.44      110.83     16.08 o 
  -6   4  10       76.38       63.79     15.14 o 
  -5   4  10       30.50       16.05     11.22 o 
  -4   4  10      124.13       97.01     11.21 o 
  -3   4  10      833.38      833.03     24.23 o 
  -2   4  10      705.91      721.08     20.10 o 
  -1   4  10      408.78      419.70     20.55 o 
   0   4  10     1325.53     1284.53     41.44 o 
   1   4  10      412.00      449.38     17.35 o 
   2   4  10      701.72      718.73     15.78 o 
   3   4  10      827.71      820.68     20.85 o 
   4   4  10      126.51      132.48      8.66 o 
   5   4  10       31.23       42.48     11.02 o 
   6   4  10       75.90       86.56     15.86 o 
   7   4  10      101.05       72.80     28.70 o 
  -7   5  10      121.08      125.19     18.57 o 
  -6   5  10       25.88       21.60     14.42 o 
  -5   5  10      274.78      270.16     28.33 o 
  -4   5  10     1463.67     1480.41     37.54 o 
  -3   5  10      678.83      717.40     18.47 o 
  -2   5  10     2741.88     2715.72     49.81 o 
  -1   5  10      337.56      320.98     13.60 o 
   0   5  10      340.73      376.05     25.16 o 
   1   5  10      337.01      366.54     14.99 o 
   2   5  10     2741.66     2673.77     41.93 o 
   3   5  10      677.89      725.93     18.60 o 
   4   5  10     1456.16     1423.67     30.53 o 
   5   5  10      271.51      285.25     15.03 o 
   6   5  10       26.22       14.83     17.25 o 
   7   5  10      121.74      163.90     44.57 o 
  -6   6  10       12.84        4.31     13.81 o 
  -5   6  10      120.00      102.76     14.90 o 
  -4   6  10       33.86       41.22     11.40 o 
  -3   6  10      996.13      939.60     22.67 o 
  -2   6  10       29.07        9.30      9.50 o 
  -1   6  10      693.85      652.89     27.26 o 
   0   6  10      169.68      145.19     11.33 o 
   1   6  10      692.03      665.04     18.56 o 
   2   6  10       29.42       35.50      7.47 o 
   3   6  10     1000.01      975.28     22.60 o 
   4   6  10       33.07       36.22      8.90 o 
   5   6  10      121.29      152.44     13.36 o 
   6   6  10       12.42       13.90     17.43 o 
  -6   7  10      403.27      452.04     27.90 o 
  -5   7  10        1.72       21.20     17.88 o 
  -4   7  10      944.38      913.66     32.40 o 
  -3   7  10       14.65        3.85     23.42 o 
  -2   7  10      458.91      438.25     28.84 o 
  -1   7  10      633.06      616.99     19.11 o 
   0   7  10       61.70       54.38     17.89 o 
   1   7  10      632.15      641.53     23.60 o 
   2   7  10      455.88      432.68     18.42 o 
   3   7  10       13.80        4.92      9.46 o 
   4   7  10      947.30      875.24     37.44 o 
   5   7  10        1.87       14.10     15.35 o 
   6   7  10      403.23      405.26     47.07 o 
  -5   8  10      113.28      138.04     23.59 o 
  -4   8  10      140.62      130.56     16.45 o 
  -3   8  10       18.49       12.24     18.18 o 
  -2   8  10      107.89       86.46     11.79 o 
  -1   8  10     1597.37     1573.62     69.38 o 
   0   8  10      221.16      220.31     16.71 o 
   1   8  10     1594.39     1551.86     44.46 o 
   2   8  10      107.41      100.05     10.87 o 
   3   8  10       18.11       36.09     11.45 o 
   4   8  10      142.00      120.41     12.37 o 
   5   8  10      113.22      114.82     14.76 o 
  -5   9  10        0.63       14.65     16.49 o 
  -4   9  10       27.59       67.29     15.23 o 
  -3   9  10      117.31      122.21     19.19 o 
  -2   9  10      133.55      142.17     30.23 o 
  -1   9  10      323.29      350.15     29.70 o 
   0   9  10       58.28       20.21     11.79 o 
   1   9  10      323.75      314.69     21.70 o 
   2   9  10      132.62      131.71     25.16 o 
   3   9  10      116.48       95.65     11.76 o 
   4   9  10       26.63       25.98     11.25 o 
   5   9  10        0.62      -11.87     17.14 o 
  -4  10  10      355.61      431.84     42.69 o 
  -3  10  10        2.51       39.19     16.80 o 
  -2  10  10       84.41       83.30     18.43 o 
  -1  10  10      498.23      461.52     39.97 o 
   0  10  10       11.74        4.23     11.43 o 
   1  10  10      493.56      472.82     24.34 o 
   2  10  10       85.75       76.05     19.93 o 
   3  10  10        2.50        4.47     17.67 o 
   4  10  10      350.38      396.55     23.80 o 
  -3  11  10      173.26      207.05     46.41 o 
  -2  11  10      103.07       99.12     35.55 o 
  -1  11  10      143.48      107.46     81.03 o 
   0  11  10       16.80      -19.16     49.48 o 
   1  11  10      142.04      141.36     16.64 o 
   2  11  10      103.24      114.96     61.18 o 
   3  11  10      174.12      188.78     22.70 o 
  -1  12  10       27.84      -20.53     20.53 o 
   0  12  10       14.99       18.70     20.53 o 
   1  12  10       27.06      108.65     23.37 o 
   1   0  11       92.51       82.70      8.35 o 
   2   0  11     7991.14     7688.81    161.91 o 
   3   0  11       64.18       63.97      7.10 o 
   4   0  11       62.80       81.38     10.02 o 
   5   0  11        1.33       20.76      8.78 o 
   6   0  11      195.16      217.72     21.14 o 
   7   0  11      169.02      140.03     19.99 o 
  -7   1  11       37.65       29.64     16.22 o 
  -6   1  11      382.71      453.10     49.75 o 
  -5   1  11      118.93      108.38      9.34 o 
  -4   1  11      294.02      293.06     10.83 o 
  -3   1  11     3619.27     3970.56     53.27 o 
  -2   1  11     3937.71     3968.87    117.50 o 
  -1   1  11     3654.04     3643.04     68.64 o 
   0   1  11      564.24      514.33     19.44 o 
   1   1  11     3654.05     3661.90     97.61 o 
   2   1  11     3946.50     4061.51     87.77 o 
   3   1  11     3600.85     3794.98     49.68 o 
   4   1  11      295.98      283.32     13.12 o 
   5   1  11      119.31      112.45     12.31 o 
   6   1  11      380.51      413.11     27.39 o 
   7   1  11       38.47      111.32     38.73 o 
  -7   2  11       30.12       29.88     15.46 o 
  -6   2  11      108.19      116.88     17.30 o 
  -5   2  11       65.98       60.43     23.39 o 
  -4   2  11       83.68       90.62      9.43 o 
  -3   2  11      641.41      657.63     15.96 o 
  -2   2  11      829.36      912.63     24.72 o 
  -1   2  11      963.25      952.82     24.28 o 
   0   2  11      492.69      495.49     19.35 o 
   1   2  11      961.94      959.17     30.89 o 
   2   2  11      829.99      901.58     19.22 o 
   3   2  11      641.87      605.99     14.76 o 
   4   2  11       83.69       85.17      7.33 o 
   5   2  11       64.91       77.04      9.09 o 
   6   2  11      108.59      120.46     13.26 o 
   7   2  11       30.46       59.03     28.76 o 
  -7   3  11       41.85       20.85     20.14 o 
  -6   3  11      268.77      278.76     23.52 o 
  -5   3  11      283.01      261.59     18.67 o 
  -4   3  11      351.17      320.27     13.23 o 
  -3   3  11      397.96      413.76     14.01 o 
  -2   3  11      325.68      284.20     15.99 o 
  -1   3  11     2814.21     2725.02     61.60 o 
   0   3  11      637.22      685.61     21.17 o 
   1   3  11     2800.21     2701.89     60.50 o 
   2   3  11      325.97      309.43     10.63 o 
   3   3  11      399.80      412.02     13.01 o 
   4   3  11      351.45      346.39     13.11 o 
   5   3  11      284.77      261.85     13.02 o 
   6   3  11      273.60      304.91     29.58 o 
   7   3  11       40.64      -28.41     28.41 o 
  -7   4  11       95.53      140.67     16.57 o 
  -6   4  11      243.21      247.57     19.10 o 
  -5   4  11      247.42      211.99     16.78 o 
  -4   4  11       69.28       60.94     10.79 o 
  -3   4  11     1319.61     1280.50     27.04 o 
  -2   4  11      911.33      919.71     29.84 o 
  -1   4  11      860.05      809.96     34.43 o 
   0   4  11      396.44      407.79     17.13 o 
   1   4  11      862.24      866.15     19.95 o 
   2   4  11      906.34      887.67     21.90 o 
   3   4  11     1321.22     1291.92     25.47 o 
   4   4  11       69.22       77.55     10.80 o 
   5   4  11      245.96      289.28     16.78 o 
   6   4  11      242.23      224.33     18.20 o 
   7   4  11       97.10      128.85     38.89 o 
  -6   5  11      170.69      167.28     16.96 o 
  -5   5  11      302.78      314.34     20.70 o 
  -4   5  11      718.23      753.45     26.86 o 
  -3   5  11      730.86      733.31     18.97 o 
  -2   5  11      116.32      114.85      9.36 o 
  -1   5  11      203.83      210.19     12.35 o 
   0   5  11      158.78      167.25     13.38 o 
   1   5  11      206.96      219.37     10.52 o 
   2   5  11      115.26      122.44      8.17 o 
   3   5  11      726.65      743.97     19.07 o 
   4   5  11      717.04      731.45     23.52 o 
   5   5  11      299.34      313.58     21.04 o 
   6   5  11      169.59      175.94     22.11 o 
  -6   6  11        3.77       22.22     16.02 o 
  -5   6  11      155.63      160.68     15.86 o 
  -4   6  11      717.24      694.43     26.77 o 
  -3   6  11      548.47      562.23     17.45 o 
  -2   6  11      601.50      572.13     34.83 o 
  -1   6  11       53.30       41.11      9.47 o 
   0   6  11      770.31      785.70     31.30 o 
   1   6  11       53.69       43.73      8.19 o 
   2   6  11      606.08      609.85     17.03 o 
   3   6  11      543.18      523.66     17.09 o 
   4   6  11      704.81      714.17     21.78 o 
   5   6  11      154.36      159.72     14.49 o 
   6   6  11        3.93       12.36     17.34 o 
  -6   7  11       50.91      144.33     46.32 o 
  -5   7  11       38.44       44.41     17.42 o 
  -4   7  11      433.33      417.26     23.19 o 
  -3   7  11       56.28       65.52     15.75 o 
  -2   7  11      585.27      562.85     38.05 o 
  -1   7  11      959.18      964.08     32.66 o 
   0   7  11       40.32       40.63     13.28 o 
   1   7  11      958.18      956.36     30.21 o 
   2   7  11      582.84      540.61     20.54 o 
   3   7  11       55.96       64.63     13.40 o 
   4   7  11      430.91      444.57     40.71 o 
   5   7  11       37.74       34.10     22.31 o 
   6   7  11       52.25       18.19     28.21 o 
  -5   8  11       28.07       34.48     14.96 o 
  -4   8  11       85.31       99.56     15.90 o 
  -3   8  11      910.81      926.62     44.36 o 
  -2   8  11      718.68      735.33     46.25 o 
  -1   8  11      893.36      919.99     41.19 o 
   0   8  11       40.44       25.13     15.73 o 
   1   8  11      885.91      892.73     30.78 o 
   2   8  11      716.47      698.48     31.01 o 
   3   8  11      905.99      966.95     30.17 o 
   4   8  11       87.56       95.42     36.14 o 
   5   8  11       28.97       13.41     13.72 o 
  -5   9  11      195.02      243.75     51.75 o 
  -4   9  11       37.09       60.19     18.04 o 
  -3   9  11      110.78       81.70     17.52 o 
  -2   9  11       57.77       70.61     18.19 o 
  -1   9  11      387.59      349.57     68.54 o 
   0   9  11      336.00      320.28     18.87 o 
   1   9  11      385.19      492.38     82.63 o 
   2   9  11       55.91       46.15     11.59 o 
   3   9  11      111.21       94.06     33.24 o 
   4   9  11       37.69       49.59     44.21 o 
   5   9  11      193.59      197.19     16.42 o 
  -4  10  11       56.52       59.84     15.81 o 
  -3  10  11       17.37       18.91     15.41 o 
  -2  10  11      540.31      518.22     67.59 o 
  -1  10  11      528.94      532.46     55.54 o 
   0  10  11        9.36      -13.16     13.16 o 
   1  10  11      531.51      547.96     25.54 o 
   2  10  11      541.35      498.89     35.01 o 
   3  10  11       16.97        5.78     23.95 o 
   4  10  11       55.84       45.68     10.90 o 
  -3  11  11       99.88      105.27     20.92 o 
  -2  11  11       46.10       22.66     53.08 o 
  -1  11  11       16.49       46.18     55.41 o 
   0  11  11      379.94      422.32     34.29 o 
   1  11  11       15.54        0.62     15.43 o 
   2  11  11       46.28       77.32     25.54 o 
   3  11  11      102.08      138.20     19.20 o 
  -1  12  11      124.00      141.20     22.37 o 
   0  12  11       12.64       50.41     19.70 o 
   1  12  11      123.52      129.85     22.37 o 
   0   0  12     7223.63     6950.85    259.37 o 
   1   0  12       16.21       12.99      6.07 o 
   2   0  12       53.68       59.62      5.95 o 
   3   0  12     2058.46     2169.42     32.55 o 
   4   0  12       61.60       74.30      7.74 o 
   5   0  12      877.34      874.94     22.93 o 
   6   0  12      421.98      400.47     33.82 o 
   7   0  12      339.42      387.94     28.24 o 
  -7   1  12      451.85      451.48     49.74 o 
  -6   1  12      631.39      638.73     31.83 o 
  -5   1  12        0.13       29.06     14.26 o 
  -4   1  12      600.90      628.22     24.46 o 
  -3   1  12      805.72      850.53     16.97 o 
  -2   1  12      607.86      660.06     25.68 o 
  -1   1  12     1203.77     1201.03     25.78 o 
   0   1  12      142.61      143.92     10.68 o 
   1   1  12     1201.41     1173.30     37.17 o 
   2   1  12      604.43      652.93     15.84 o 
   3   1  12      800.80      853.59     17.16 o 
   4   1  12      597.10      606.64     18.45 o 
   5   1  12        0.10       -3.04      7.59 o 
   6   1  12      631.30      636.88     27.31 o 
   7   1  12      451.05      481.19     68.94 o 
  -7   2  12       86.59       78.27     19.60 o 
  -6   2  12       85.49       91.80     15.73 o 
  -5   2  12      472.04      441.86     24.42 o 
  -4   2  12       45.77       44.69      7.61 o 
  -3   2  12       28.52       37.43      6.84 o 
  -2   2  12      237.75      293.33     21.61 o 
  -1   2  12     1148.54     1127.59     28.69 o 
   0   2  12     2598.58     2667.53     73.17 o 
   1   2  12     1155.68     1111.18     35.54 o 
   2   2  12      231.00      254.31     11.36 o 
   3   2  12       28.35       39.91      6.16 o 
   4   2  12       45.18       56.80      7.39 o 
   5   2  12      472.23      490.17     17.14 o 
   6   2  12       83.24       66.92     12.73 o 
   7   2  12       86.25      149.05     58.09 o 
  -7   3  12      130.44      174.15     19.34 o 
  -6   3  12       68.80       74.09     15.39 o 
  -5   3  12      123.70      133.00     17.30 o 
  -4   3  12       82.09       82.03      8.74 o 
  -3   3  12     1604.44     1666.16     33.20 o 
  -2   3  12     1627.14     1674.44     38.53 o 
  -1   3  12      290.23      266.82     28.83 o 
   0   3  12      364.67      426.22     17.32 o 
   1   3  12      294.08      252.90     12.08 o 
   2   3  12     1627.69     1602.37     26.04 o 
   3   3  12     1605.54     1642.77     35.40 o 
   4   3  12       82.73       88.29      7.95 o 
   5   3  12      124.25      133.72     10.69 o 
   6   3  12       67.68       74.26     18.55 o 
   7   3  12      133.82      139.70     38.06 o 
  -7   4  12      197.52      213.26     18.12 o 
  -6   4  12       54.88       62.56     15.12 o 
  -5   4  12       18.56        7.26     11.50 o 
  -4   4  12      522.22      536.87     19.53 o 
  -3   4  12      252.87      241.69     13.79 o 
  -2   4  12      259.40      258.51     15.62 o 
  -1   4  12     1184.68     1106.55     42.50 o 
   0   4  12      667.01      782.10     19.88 o 
   1   4  12     1191.15     1143.41     22.45 o 
   2   4  12      259.38      255.67     10.52 o 
   3   4  12      250.03      247.13     11.69 o 
   4   4  12      523.87      521.36     24.23 o 
   5   4  12       17.95        8.05      9.33 o 
   6   4  12       55.58       56.39     17.80 o 
   7   4  12      198.12      212.48     40.90 o 
  -6   5  12       11.17      -10.22     13.80 o 
  -5   5  12      135.74      122.38     15.30 o 
  -4   5  12      961.12      933.73     29.30 o 
  -3   5  12      755.87      756.07     22.01 o 
  -2   5  12     1027.43     1011.19     43.66 o 
  -1   5  12      432.40      393.65     20.30 o 
   0   5  12       10.38       15.90      7.57 o 
   1   5  12      430.17      445.70     14.47 o 
   2   5  12     1023.07      982.68     21.29 o 
   3   5  12      757.33      753.10     23.24 o 
   4   5  12      959.45      904.26     38.99 o 
   5   5  12      137.11      135.52     17.18 o 
   6   5  12       10.86       62.46     24.95 o 
  -6   6  12       60.41       59.04     15.05 o 
  -5   6  12     1620.30     1458.47     41.59 o 
  -4   6  12      498.45      469.39     24.91 o 
  -3   6  12      822.03      816.51     23.93 o 
  -2   6  12      189.40      239.87     18.88 o 
  -1   6  12      848.94      818.74     72.01 o 
   0   6  12       50.20       27.01     43.32 o 
   1   6  12      852.16      859.91     22.50 o 
   2   6  12      187.58      171.60     11.10 o 
   3   6  12      810.03      781.75     21.72 o 
   4   6  12      496.89      465.97     21.04 o 
   5   6  12     1621.85     1528.51     37.15 o 
   6   6  12       59.74       76.94     37.22 o 
  -6   7  12      208.69      196.12     18.79 o 
  -5   7  12       87.97       79.59     14.27 o 
  -4   7  12       27.71       20.34     13.62 o 
  -3   7  12       96.91       75.39     27.92 o 
  -2   7  12      222.40      219.00     24.69 o 
  -1   7  12      272.13      256.28     22.27 o 
   0   7  12      160.23      131.11     13.31 o 
   1   7  12      275.29      272.56     17.03 o 
   2   7  12      225.30      219.60     14.67 o 
   3   7  12       96.93       93.95      9.87 o 
   4   7  12       28.71       24.15      9.98 o 
   5   7  12       86.57       72.30     14.78 o 
   6   7  12      209.80      200.46     32.88 o 
  -5   8  12       24.41       43.21     16.31 o 
  -4   8  12       84.48       88.90     15.41 o 
  -3   8  12      322.88      321.89     29.29 o 
  -2   8  12      275.07      248.29     38.48 o 
  -1   8  12     1309.55     1191.10     32.56 o 
   0   8  12       87.96       81.75     14.63 o 
   1   8  12     1304.97     1210.02     37.05 o 
   2   8  12      275.02      258.05     18.21 o 
   3   8  12      324.43      309.48     24.67 o 
   4   8  12       80.54       81.67     11.48 o 
   5   8  12       23.02       24.95     11.95 o 
  -5   9  12       28.09       89.71     30.39 o 
  -4   9  12       71.52       93.06     15.95 o 
  -3   9  12      168.45      169.03     34.55 o 
  -2   9  12      211.35      165.19     54.99 o 
  -1   9  12      376.84      431.90     49.93 o 
   0   9  12     1894.87     2029.93    146.21 o 
   1   9  12      379.68      386.83     22.58 o 
   2   9  12      211.96      235.23     17.87 o 
   3   9  12      168.01      175.21     14.61 o 
   4   9  12       69.31       93.65     18.83 o 
   5   9  12       27.54       10.78     17.87 o 
  -4  10  12       59.51       95.28     17.34 o 
  -3  10  12       62.92       80.16     18.77 o 
  -2  10  12      222.36      194.77     48.00 o 
  -1  10  12       36.04       39.44     18.22 o 
   0  10  12        0.92        6.30     11.74 o 
   1  10  12       35.80       48.62     12.48 o 
   2  10  12      222.69      234.59     37.04 o 
   3  10  12       62.59       80.11     11.25 o 
   4  10  12       59.83       75.89     11.60 o 
  -3  11  12      376.70      444.62     39.50 o 
  -2  11  12       29.57       53.40     90.30 o 
  -1  11  12       41.51       23.31     59.33 o 
   0  11  12       22.53       -4.16     35.39 o 
   1  11  12       41.94       54.71     21.41 o 
   2  11  12       30.63       19.57     10.06 o 
   3  11  12      378.71      414.78     88.80 o 
   0  12  12      119.12       81.79     20.20 o 
   1   0  13      422.69      413.39     16.41 o 
   2   0  13     3525.89     3464.37     54.73 o 
   3   0  13       64.25       82.55      6.50 o 
   4   0  13       79.15       85.39      7.55 o 
   5   0  13       54.07       33.85      8.36 o 
   6   0  13      291.70      315.39     24.27 o 
   7   0  13       68.00       70.30     25.85 o 
  -7   1  13       58.10       67.81     17.57 o 
  -6   1  13        2.35       24.26     15.27 o 
  -5   1  13      365.22      369.52     25.88 o 
  -4   1  13       21.41       13.71      7.09 o 
  -3   1  13      134.17      151.17      8.83 o 
  -2   1  13     1147.58     1213.97     47.29 o 
  -1   1  13     3751.49     3971.12     74.07 o 
   0   1  13      764.44      782.24     23.71 o 
   1   1  13     3743.44     3809.25     86.66 o 
   2   1  13     1142.49     1215.22     21.70 o 
   3   1  13      132.27      151.23      8.07 o 
   4   1  13       21.70       27.60      6.93 o 
   5   1  13      365.75      362.33     15.00 o 
   6   1  13        2.19       -2.18     15.17 o 
   7   1  13       58.13       67.44     37.56 o 
  -7   2  13      472.06      540.86     30.03 o 
  -6   2  13       32.87       34.95     14.58 o 
  -5   2  13      132.76      139.74     14.88 o 
  -4   2  13      298.56      305.33     12.98 o 
  -3   2  13      833.39      865.78     19.66 o 
  -2   2  13     1196.16     1261.01     30.26 o 
  -1   2  13     2244.65     2331.13     43.50 o 
   0   2  13     3127.55     3021.17     85.29 o 
   1   2  13     2231.21     2246.83     52.58 o 
   2   2  13     1196.76     1226.80     23.65 o 
   3   2  13      835.35      861.29     17.94 o 
   4   2  13      295.78      295.63     11.23 o 
   5   2  13      131.43      132.46     10.06 o 
   6   2  13       32.36       45.60     13.52 o 
   7   2  13      474.59      499.39     65.93 o 
  -7   3  13      185.77      197.06     17.95 o 
  -6   3  13       17.50        4.09     14.36 o 
  -5   3  13      276.64      270.38     19.16 o 
  -4   3  13      422.11      450.00     15.25 o 
  -3   3  13      484.25      511.61     23.34 o 
  -2   3  13      984.16     1007.17     26.51 o 
  -1   3  13     3044.42     2962.09     60.27 o 
   0   3  13     8090.25     8004.15    147.16 o 
   1   3  13     3052.28     3041.75     54.04 o 
   2   3  13      983.93      988.73     19.04 o 
   3   3  13      485.49      458.42     13.62 o 
   4   3  13      421.40      418.46     20.66 o 
   5   3  13      278.16      263.95     20.59 o 
   6   3  13       16.67        1.93     14.29 o 
   7   3  13      185.04      199.96     39.56 o 
  -7   4  13      115.71      121.54     18.93 o 
  -6   4  13       36.30       25.04     25.33 o 
  -5   4  13      112.80       68.67     25.27 o 
  -4   4  13      307.57      310.01     15.12 o 
  -3   4  13      387.03      377.24     15.03 o 
  -2   4  13       86.74       93.07     10.92 o 
  -1   4  13      766.15      764.73     23.97 o 
   0   4  13       61.17       71.36      8.69 o 
   1   4  13      764.76      777.98     18.02 o 
   2   4  13       86.12       87.49      7.31 o 
   3   4  13      385.60      357.72     18.37 o 
   4   4  13      307.28      297.81     14.16 o 
   5   4  13      113.59      103.62     22.46 o 
   6   4  13       35.54       64.95     35.13 o 
   7   4  13      116.67      196.79     41.06 o 
  -6   5  13      136.89      146.81     16.45 o 
  -5   5  13      286.81      275.84     20.92 o 
  -4   5  13      210.80      187.27     18.14 o 
  -3   5  13      122.87      116.44     10.08 o 
  -2   5  13      852.73      846.65     32.15 o 
  -1   5  13      600.39      593.78     26.27 o 
   0   5  13      162.67      163.25     11.29 o 
   1   5  13      596.85      619.95     18.23 o 
   2   5  13      854.58      869.59     21.30 o 
   3   5  13      122.05      108.79      8.75 o 
   4   5  13      210.11      194.93     25.51 o 
   5   5  13      285.31      297.10     19.18 o 
   6   5  13      136.37      137.73     21.94 o 
  -6   6  13       76.81       64.49     26.84 o 
  -5   6  13      463.11      486.69     25.77 o 
  -4   6  13      135.90      109.91     12.98 o 
  -3   6  13      568.34      550.34     20.05 o 
  -2   6  13     1470.63     1568.15     43.92 o 
  -1   6  13        4.98        6.81     10.70 o 
   0   6  13       79.15       87.38     10.21 o 
   1   6  13        5.50        9.53      7.91 o 
   2   6  13     1472.68     1503.13     30.78 o 
   3   6  13      566.09      545.65     18.52 o 
   4   6  13      138.70      122.00     17.38 o 
   5   6  13      467.95      470.49     33.43 o 
   6   6  13       77.19       84.45     28.71 o 
  -6   7  13        4.09       32.43     42.73 o 
  -5   7  13       19.78       26.57     13.83 o 
  -4   7  13       58.54       43.86     13.90 o 
  -3   7  13     1153.69     1058.32     57.97 o 
  -2   7  13     2388.10     2301.87     76.79 o 
  -1   7  13      379.38      369.57     22.95 o 
   0   7  13       87.84      100.31     17.71 o 
   1   7  13      380.90      375.88     26.16 o 
   2   7  13     2392.13     2314.66     59.67 o 
   3   7  13     1159.61     1149.92     28.85 o 
   4   7  13       58.01       68.28     10.85 o 
   5   7  13       19.69       14.34     11.47 o 
   6   7  13        3.95      -16.36     28.88 o 
  -5   8  13       84.60      131.63     47.82 o 
  -4   8  13      122.95      127.72     31.99 o 
  -3   8  13      537.10      568.24     76.89 o 
  -2   8  13       81.03       74.92     17.55 o 
  -1   8  13      282.82      288.54     16.83 o 
   0   8  13      764.70      740.17     27.58 o 
   1   8  13      282.94      238.99     24.31 o 
   2   8  13       79.76       74.31     11.86 o 
   3   8  13      539.21      513.97     22.52 o 
   4   8  13      124.90      133.83     21.80 o 
   5   8  13       85.00       89.91     19.05 o 
  -4   9  13      225.20      253.99     35.22 o 
  -3   9  13      165.07      153.07     18.02 o 
  -2   9  13       61.43       36.22     44.57 o 
  -1   9  13      271.67      296.23     23.66 o 
   0   9  13     1947.08     1945.29     49.14 o 
   1   9  13      270.04      309.09     21.55 o 
   2   9  13       60.80       56.02     20.31 o 
   3   9  13      162.98      148.17     13.35 o 
   4   9  13      225.13      238.35     22.14 o 
  -4  10  13      118.98      164.03     28.92 o 
  -3  10  13      125.13       94.56     16.54 o 
  -2  10  13      154.95      139.36     18.99 o 
  -1  10  13      156.03      147.84     54.24 o 
   0  10  13      274.33      282.08     20.65 o 
   1  10  13      158.12      134.16     14.40 o 
   2  10  13      157.89      187.75     15.94 o 
   3  10  13      126.20      148.81     59.34 o 
   4  10  13      119.49      124.77     23.27 o 
  -2  11  13      201.46      219.42     23.46 o 
  -1  11  13       75.81       58.01     16.55 o 
   0  11  13      422.85      434.68     58.42 o 
   1  11  13       74.14       96.62     29.46 o 
   2  11  13      200.71      214.22     15.13 o 
   0   0  14      624.49      655.24     24.85 o 
   1   0  14      165.39      151.67     12.26 o 
   2   0  14      351.12      350.01     11.96 o 
   3   0  14     1342.48     1196.02     21.50 o 
   4   0  14       30.35       30.16      6.83 o 
   5   0  14      601.51      605.17     27.35 o 
   6   0  14       37.75       57.87     24.56 o 
   7   0  14       57.75       65.01     22.68 o 
  -7   1  14       26.00       -6.70     20.65 o 
  -6   1  14      191.15      189.57     18.75 o 
  -5   1  14       48.88       63.18     10.01 o 
  -4   1  14      202.17      191.68     10.91 o 
  -3   1  14      154.73      147.13      9.24 o 
  -2   1  14      947.82     1021.31     28.20 o 
  -1   1  14     1019.25      999.25     24.62 o 
   0   1  14      760.41      750.21     23.66 o 
   1   1  14     1023.12      995.86     31.15 o 
   2   1  14      948.32      989.93     18.74 o 
   3   1  14      153.97      148.46      9.27 o 
   4   1  14      202.02      214.19     12.89 o 
   5   1  14       49.84       41.04      8.33 o 
   6   1  14      192.96      180.43     15.51 o 
   7   1  14       25.52        5.17     52.75 o 
  -7   2  14      249.71      227.63     19.84 o 
  -6   2  14       96.35       91.48     15.86 o 
  -5   2  14       15.85       12.52     10.03 o 
  -4   2  14     1074.39     1111.88     23.40 o 
  -3   2  14      637.10      710.84     18.37 o 
  -2   2  14      529.61      543.91     20.05 o 
  -1   2  14     4594.62     4682.78    118.69 o 
   0   2  14     1696.31     1739.89     44.36 o 
   1   2  14     4595.63     4678.76     87.90 o 
   2   2  14      533.68      509.58     18.24 o 
   3   2  14      638.58      651.32     17.51 o 
   4   2  14     1074.15     1077.15     21.36 o 
   5   2  14       16.00       28.37      8.68 o 
   6   2  14       97.72       94.26     20.12 o 
   7   2  14      252.65      256.36     41.40 o 
  -7   3  14       16.15       -0.71     15.87 o 
  -6   3  14       79.91       91.34     15.82 o 
  -5   3  14        8.31       -2.63     12.60 o 
  -4   3  14      380.82      358.38     14.09 o 
  -3   3  14      575.94      570.32     17.32 o 
  -2   3  14       11.08        8.48      9.60 o 
  -1   3  14     1989.39     1981.06     48.80 o 
   0   3  14      153.00      166.54     13.29 o 
   1   3  14     2001.71     2059.50     34.13 o 
   2   3  14       10.86       12.84      8.15 o 
   3   3  14      576.68      577.07     15.58 o 
   4   3  14      380.77      358.94     17.58 o 
   5   3  14        9.11       20.85     10.23 o 
   6   3  14       79.11       89.98     17.51 o 
   7   3  14       17.01       15.69     34.89 o 
  -7   4  14        5.17       14.02     32.72 o 
  -6   4  14       93.85       96.54     15.55 o 
  -5   4  14      141.27      148.09     15.58 o 
  -4   4  14      564.87      571.25     19.29 o 
  -3   4  14       53.25       58.39      8.23 o 
  -2   4  14      394.51      420.49     19.89 o 
  -1   4  14     1211.01     1174.83     47.68 o 
   0   4  14      450.96      417.77     15.59 o 
   1   4  14     1203.80     1179.17     23.25 o 
   2   4  14      394.60      387.00     16.30 o 
   3   4  14       53.10       60.40      7.87 o 
   4   4  14      565.41      540.62     25.22 o 
   5   4  14      142.63      147.58     17.82 o 
   6   4  14       93.55       78.96     19.90 o 
  -6   5  14       44.30       46.65     14.35 o 
  -5   5  14        5.07       -6.62     12.99 o 
  -4   5  14       61.68       66.32     11.58 o 
  -3   5  14     1461.07     1584.41     32.47 o 
  -2   5  14      960.56      986.86     32.41 o 
  -1   5  14     1978.93     1837.95     42.23 o 
   0   5  14      899.32      916.63     24.17 o 
   1   5  14     1971.10     1875.07     37.15 o 
   2   5  14      964.50      984.63     22.65 o 
   3   5  14     1455.48     1530.83     32.14 o 
   4   5  14       64.06       55.21      8.91 o 
   5   5  14        4.54        6.14     17.93 o 
   6   5  14       44.60       15.06     18.58 o 
  -6   6  14       45.88       40.03     15.06 o 
  -5   6  14       64.84       76.38     14.17 o 
  -4   6  14       35.17       29.93     18.61 o 
  -3   6  14     1222.12     1201.79     28.72 o 
  -2   6  14       38.15       17.84     11.86 o 
  -1   6  14      666.70      621.17     27.53 o 
   0   6  14      255.51      287.10     17.15 o 
   1   6  14      671.00      647.34     20.24 o 
   2   6  14       39.28       38.61      8.37 o 
   3   6  14     1223.73     1187.21     35.44 o 
   4   6  14       35.00       58.01     17.15 o 
   5   6  14       66.12       85.93     11.73 o 
   6   6  14       45.86       97.75     51.24 o 
  -5   7  14      575.90      560.73     27.53 o 
  -4   7  14      713.17      709.57     29.75 o 
  -3   7  14       34.54       48.07     10.46 o 
  -2   7  14       55.47       63.48     37.72 o 
  -1   7  14      903.90      889.39     35.29 o 
   0   7  14      168.82      153.17     26.11 o 
   1   7  14      907.28      885.92     31.62 o 
   2   7  14       54.90       33.48     12.34 o 
   3   7  14       33.79       33.27     25.05 o 
   4   7  14      709.73      692.89     24.53 o 
   5   7  14      571.58      576.91     39.99 o 
  -5   8  14       43.06       62.32     16.39 o 
  -4   8  14       97.51      101.46     22.22 o 
  -3   8  14       58.85       68.22     15.83 o 
  -2   8  14      597.00      595.91     33.86 o 
  -1   8  14     1516.34     1420.10     36.55 o 
   0   8  14      709.53      696.30     27.12 o 
   1   8  14     1517.67     1413.05     41.58 o 
   2   8  14      602.96      601.27     43.49 o 
   3   8  14       58.59       66.86     19.22 o 
   4   8  14       97.04       95.66     55.41 o 
   5   8  14       42.91       36.95     12.35 o 
  -4   9  14        2.01       14.27     28.50 o 
  -3   9  14      195.96      190.83     28.53 o 
  -2   9  14        9.44        6.49     15.91 o 
  -1   9  14       87.82      102.06     19.91 o 
   0   9  14      104.85      111.92     16.68 o 
   1   9  14       84.90       65.27     15.77 o 
   2   9  14        9.55       14.26     18.11 o 
   3   9  14      198.07      222.79     33.00 o 
   4   9  14        1.94       18.61     10.62 o 
  -3  10  14      342.77      366.94     25.44 o 
  -2  10  14      238.28      242.89     72.00 o 
  -1  10  14      195.99      198.39     75.01 o 
   0  10  14      287.16      267.49     18.88 o 
   1  10  14      198.75      217.70     14.36 o 
   2  10  14      239.48      252.87     18.87 o 
   3  10  14      339.41      359.85     30.84 o 
  -2  11  14       36.70       39.79     14.99 o 
  -1  11  14       33.33       25.85     19.86 o 
   0  11  14       19.64       34.12     17.45 o 
   1  11  14       32.98       38.07     20.18 o 
   2  11  14       36.94       52.30     10.24 o 
   1   0  15      311.62      318.16     21.00 o 
   2   0  15        7.75       11.10      6.36 o 
   3   0  15      247.07      251.54     11.38 o 
   4   0  15      182.05      205.71     12.23 o 
   5   0  15      803.07      745.10     25.82 o 
   6   0  15       11.48       17.22     17.13 o 
   7   0  15       21.10       47.84     55.24 o 
  -7   1  15       39.34       49.71     26.99 o 
  -6   1  15       30.14       41.71     16.51 o 
  -5   1  15      310.34      294.05     19.37 o 
  -4   1  15      181.88      192.98     11.05 o 
  -3   1  15      212.17      251.71     20.96 o 
  -2   1  15     1700.28     1743.72     45.24 o 
  -1   1  15     1282.90     1290.42     26.12 o 
   0   1  15      373.70      408.68     16.57 o 
   1   1  15     1277.64     1273.31     31.53 o 
   2   1  15     1694.43     1721.37     27.10 o 
   3   1  15      213.42      241.23     13.44 o 
   4   1  15      183.14      204.14     12.34 o 
   5   1  15      309.38      315.18     14.40 o 
   6   1  15       30.06       39.40     15.03 o 
   7   1  15       39.36       37.22     35.89 o 
  -7   2  15      167.05      202.48     20.18 o 
  -6   2  15      579.91      583.62     43.25 o 
  -5   2  15       26.91       13.29      9.92 o 
  -4   2  15      722.09      771.68     22.56 o 
  -3   2  15       92.14      102.57      8.53 o 
  -2   2  15      678.39      719.39     23.45 o 
  -1   2  15     2331.41     2461.82     55.42 o 
   0   2  15     3594.32     3513.07    120.91 o 
   1   2  15     2329.71     2417.03     38.98 o 
   2   2  15      678.42      704.80     15.84 o 
   3   2  15       91.51       98.78      8.39 o 
   4   2  15      718.26      764.18     18.11 o 
   5   2  15       27.13       35.19      9.32 o 
   6   2  15      582.60      652.56     36.98 o 
   7   2  15      167.64      198.12     39.23 o 
  -7   3  15       42.68       36.23     17.08 o 
  -6   3  15      315.44      327.15     24.17 o 
  -5   3  15      117.46      125.32     17.75 o 
  -4   3  15       48.59       69.17      8.51 o 
  -3   3  15      284.08      274.18     13.55 o 
  -2   3  15     1099.46     1106.06     27.96 o 
  -1   3  15     1174.63     1136.65     26.79 o 
   0   3  15      978.85     1000.34     23.81 o 
   1   3  15     1174.47     1170.99     22.76 o 
   2   3  15     1097.70     1093.02     22.84 o 
   3   3  15      285.71      264.85     12.75 o 
   4   3  15       48.07       42.87      8.42 o 
   5   3  15      119.53      104.28     19.49 o 
   6   3  15      313.79      306.67     27.29 o 
   7   3  15       42.53       66.94     37.39 o 
  -6   4  15        7.65      -14.56     16.99 o 
  -5   4  15      110.73      114.97     16.28 o 
  -4   4  15     1445.68     1370.07     28.12 o 
  -3   4  15       85.57       80.10     10.84 o 
  -2   4  15       59.30       59.53     15.82 o 
  -1   4  15     1196.60     1158.58     40.38 o 
   0   4  15      192.40      187.44     12.95 o 
   1   4  15     1198.98     1157.63     23.54 o 
   2   4  15       60.02       55.54      7.46 o 
   3   4  15       83.81      101.75     12.50 o 
   4   4  15     1442.24     1351.21     30.90 o 
   5   4  15      113.00      105.61     16.76 o 
   6   4  15        7.51       -9.56     17.03 o 
  -6   5  15       12.85       25.05     14.40 o 
  -5   5  15      522.02      549.22     26.08 o 
  -4   5  15      307.68      292.88     18.77 o 
  -3   5  15      216.12      236.76     13.89 o 
  -2   5  15      594.67      612.62     31.05 o 
  -1   5  15     1286.19     1268.30     32.88 o 
   0   5  15     1266.40     1253.04     38.26 o 
   1   5  15     1277.32     1257.15     29.25 o 
   2   5  15      595.96      582.70     17.80 o 
   3   5  15      217.77      225.73     12.75 o 
   4   5  15      304.57      269.28     14.47 o 
   5   5  15      523.81      552.48     22.68 o 
   6   5  15       12.55      -12.88     17.57 o 
  -6   6  15       36.70       67.91     20.62 o 
  -5   6  15      172.50      185.78     16.45 o 
  -4   6  15      736.61      642.07     29.39 o 
  -3   6  15      432.90      424.77     24.59 o 
  -2   6  15      762.40      764.13     30.09 o 
  -1   6  15      293.49      281.10     17.66 o 
   0   6  15      937.69      981.33     28.72 o 
   1   6  15      293.39      288.14     15.00 o 
   2   6  15      758.91      741.39     20.64 o 
   3   6  15      435.24      417.97     16.23 o 
   4   6  15      732.62      696.94     33.41 o 
   5   6  15      172.91      195.86     14.54 o 
   6   6  15       37.27       54.24     29.55 o 
  -5   7  15      299.04      319.05     21.25 o 
  -4   7  15      226.94      214.46     17.53 o 
  -3   7  15      109.74      102.83     13.71 o 
  -2   7  15      994.09      992.68     45.10 o 
  -1   7  15      840.61      798.41     28.26 o 
   0   7  15       25.69       16.41     14.77 o 
   1   7  15      843.19      855.00     57.19 o 
   2   7  15     1004.54      961.31     26.55 o 
   3   7  15      112.54       87.35     11.65 o 
   4   7  15      226.69      211.29     27.20 o 
   5   7  15      300.22      318.37     28.66 o 
  -5   8  15      100.36      112.30     17.68 o 
  -4   8  15      325.65      342.73     41.76 o 
  -3   8  15      136.40      139.64     23.71 o 
  -2   8  15       28.02       31.54     20.59 o 
  -1   8  15      574.62      546.57     48.53 o 
   0   8  15     1267.77     1224.24     37.43 o 
   1   8  15      573.36      529.63     23.36 o 
   2   8  15       27.33       31.60     14.48 o 
   3   8  15      134.72      143.01     12.48 o 
   4   8  15      330.08      306.80     43.04 o 
   5   8  15       97.88       78.53     12.96 o 
  -4   9  15      101.97      120.87     55.01 o 
  -3   9  15      352.33      388.23     24.90 o 
  -2   9  15      171.82      147.66     20.17 o 
  -1   9  15      679.30      689.12     74.72 o 
   0   9  15       13.57       42.50     14.36 o 
   1   9  15      676.36      629.00     27.07 o 
   2   9  15      172.91      177.13     14.13 o 
   3   9  15      354.11      378.58     20.72 o 
   4   9  15      104.39       76.39     18.54 o 
  -3  10  15      183.20      158.61     31.03 o 
  -2  10  15        6.10        5.84     18.06 o 
  -1  10  15       99.04       89.11     34.02 o 
   0  10  15      166.52      173.95     36.67 o 
   1  10  15       97.28      102.28     18.50 o 
   2  10  15        6.05        9.04     12.35 o 
   3  10  15      182.62      185.39     65.18 o 
  -2  11  15       50.62       61.51     61.71 o 
  -1  11  15      256.84      277.21    194.45 o 
   0  11  15       25.18      164.40    101.31 o 
   1  11  15      257.46      238.67     27.73 o 
   2  11  15       51.75       58.89     15.66 o 
   0   0  16     1142.10     1096.19     33.79 o 
   1   0  16      729.51      872.58     25.02 o 
   2   0  16       28.31       28.29      7.14 o 
   3   0  16       24.06       12.13      8.95 o 
   4   0  16      455.84      459.39     16.44 o 
   5   0  16      175.83      159.74     11.89 o 
   6   0  16       23.28       44.42     17.66 o 
   7   0  16      114.23      211.00     84.29 o 
  -7   1  16       43.40       -7.31     25.89 o 
  -6   1  16      657.30      644.34     32.86 o 
  -5   1  16       73.37       59.80      9.58 o 
  -4   1  16      506.12      499.66     16.84 o 
  -3   1  16      778.90      810.18     20.25 o 
  -2   1  16      925.27     1014.37     22.95 o 
  -1   1  16     1185.01     1264.98     26.63 o 
   0   1  16     1975.22     1908.05     40.36 o 
   1   1  16     1196.76     1284.85     24.90 o 
   2   1  16      920.72      989.75     20.12 o 
   3   1  16      769.11      771.09     21.50 o 
   4   1  16      512.75      535.40     18.78 o 
   5   1  16       74.01       79.03     13.23 o 
   6   1  16      663.33      665.58     44.27 o 
   7   1  16       42.54      -34.55     34.72 o 
  -7   2  16       23.14       14.46     30.55 o 
  -6   2  16      191.03      191.74     28.83 o 
  -5   2  16      201.08      197.88     17.23 o 
  -4   2  16       82.51       73.70      8.52 o 
  -3   2  16       74.37      102.18      9.53 o 
  -2   2  16      426.93      455.06     20.96 o 
  -1   2  16      266.44      271.25     12.21 o 
   0   2  16        8.06        5.39      7.82 o 
   1   2  16      263.19      269.99     12.14 o 
   2   2  16      429.12      442.94     13.53 o 
   3   2  16       74.70       86.70      8.34 o 
   4   2  16       80.58       87.12      8.66 o 
   5   2  16      199.59      212.15     20.90 o 
   6   2  16      193.79      237.36     27.45 o 
   7   2  16       23.72      -35.05     35.05 o 
  -7   3  16      334.16      416.23     41.25 o 
  -6   3  16       61.67       69.47     15.49 o 
  -5   3  16      582.60      600.76     29.82 o 
  -4   3  16      298.40      297.47     17.80 o 
  -3   3  16       67.20       67.54     11.37 o 
  -2   3  16      387.29      426.81     19.42 o 
  -1   3  16      856.92      849.67     21.68 o 
   0   3  16        2.44       -7.38      7.54 o 
   1   3  16      859.76      864.36     19.60 o 
   2   3  16      388.19      405.44     14.52 o 
   3   3  16       69.80       68.21      7.57 o 
   4   3  16      298.18      323.79     16.51 o 
   5   3  16      585.55      612.28     26.84 o 
   6   3  16       61.59       57.41     22.36 o 
   7   3  16      333.86      410.93     61.09 o 
  -6   4  16       35.28       41.93     14.50 o 
  -5   4  16      104.81      117.53     15.10 o 
  -4   4  16      122.22      114.23      9.69 o 
  -3   4  16       44.94       43.05     14.78 o 
  -2   4  16       58.88       52.39     10.65 o 
  -1   4  16      361.14      367.34     17.23 o 
   0   4  16     1146.96     1144.64     27.16 o 
   1   4  16      362.55      369.71     13.99 o 
   2   4  16       61.09       73.15      7.85 o 
   3   4  16       45.00       39.08      7.92 o 
   4   4  16      124.26      111.43      9.85 o 
   5   4  16      105.22       99.54     11.84 o 
   6   4  16       33.68       39.95     17.67 o 
  -6   5  16       39.35        9.64     20.54 o 
  -5   5  16      382.28      332.26     22.70 o 
  -4   5  16       90.52       81.08     13.37 o 
  -3   5  16      468.00      473.97     24.11 o 
  -2   5  16      106.93      113.53     15.64 o 
  -1   5  16      503.06      480.82     23.61 o 
   0   5  16     1440.25     1408.29     35.80 o 
   1   5  16      502.00      503.44     18.87 o 
   2   5  16      107.65      105.00     11.32 o 
   3   5  16      469.63      485.94     17.37 o 
   4   5  16       90.63       92.50     10.97 o 
   5   5  16      382.15      387.67     24.53 o 
   6   5  16       39.27       69.85     25.89 o 
  -6   6  16      218.57      237.85     18.80 o 
  -5   6  16      119.36      121.08     15.52 o 
  -4   6  16      128.67      113.92     14.69 o 
  -3   6  16      118.30      131.11     20.70 o 
  -2   6  16     1890.45     1860.90     48.48 o 
  -1   6  16      304.61      296.71     18.29 o 
   0   6  16       60.94       81.60     15.49 o 
   1   6  16      305.81      321.57     15.97 o 
   2   6  16     1885.90     1857.47     36.30 o 
   3   6  16      115.15      119.65     10.24 o 
   4   6  16      128.65       96.51     11.20 o 
   5   6  16      118.13      119.21     12.12 o 
   6   6  16      221.10      269.90     60.08 o 
  -5   7  16       27.81       11.31     16.19 o 
  -4   7  16       38.05       26.92     14.10 o 
  -3   7  16      634.77      611.23     23.13 o 
  -2   7  16      233.20      262.59     26.43 o 
  -1   7  16      290.62      321.67     29.83 o 
   0   7  16        4.82       15.05     18.55 o 
   1   7  16      290.81      277.37     19.07 o 
   2   7  16      234.71      232.42     14.78 o 
   3   7  16      636.21      634.19     23.63 o 
   4   7  16       39.15       47.31     17.66 o 
   5   7  16       28.51       22.98     12.20 o 
  -5   8  16       62.00       81.72     57.30 o 
  -4   8  16       72.23       49.72     29.94 o 
  -3   8  16       27.78       20.70     17.15 o 
  -2   8  16      602.98      625.43     34.55 o 
  -1   8  16      295.40      328.94     22.94 o 
   0   8  16     2572.75     2408.21     59.61 o 
   1   8  16      289.38      262.69     18.86 o 
   2   8  16      601.54      581.34     28.04 o 
   3   8  16       27.29       21.16     30.98 o 
   4   8  16       73.83       57.34     49.51 o 
   5   8  16       62.31       57.68     15.21 o 
  -4   9  16       16.95       -3.95     14.69 o 
  -3   9  16       85.30      133.43     28.70 o 
  -2   9  16      225.11      184.49     30.43 o 
  -1   9  16      211.16      167.28     21.93 o 
   0   9  16      186.00      192.37     14.47 o 
   1   9  16      210.37      203.90     17.46 o 
   2   9  16      225.70      239.45     19.60 o 
   3   9  16       84.75      108.39     23.73 o 
   4   9  16       17.12        2.92      9.90 o 
  -3  10  16       62.11       94.12     17.46 o 
  -2  10  16      125.79      116.79     17.00 o 
  -1  10  16      196.92      214.16     29.78 o 
   0  10  16        1.80        5.16     11.85 o 
   1  10  16      192.46      213.22     20.33 o 
   2  10  16      125.28      111.87     32.25 o 
   3  10  16       64.10       84.28     11.22 o 
  -2  11  16       68.45       97.40     17.44 o 
  -1  11  16       56.88       27.30    106.57 o 
   0  11  16       44.58      187.94    112.82 o 
   1  11  16       55.65       41.05     31.75 o 
   2  11  16       69.52       74.56     16.11 o 
   1   0  17     1674.68     1608.96     32.13 o 
   2   0  17      479.15      520.80     18.83 o 
   3   0  17     1389.89     1390.10     29.07 o 
   4   0  17      122.48      126.23     10.90 o 
   5   0  17      133.30      123.28     10.67 o 
   6   0  17      410.49      400.21     35.30 o 
   7   0  17      288.10      304.77     44.23 o 
  -7   1  17       27.33      -21.29     34.64 o 
  -6   1  17      266.51      311.83     23.09 o 
  -5   1  17      522.59      471.05     19.16 o 
  -4   1  17      670.47      640.27     19.13 o 
  -3   1  17     1487.94     1483.48     28.20 o 
  -2   1  17      186.97      205.72     13.93 o 
  -1   1  17      100.58      111.16      9.17 o 
   0   1  17       17.15       21.50      8.51 o 
   1   1  17      102.31      126.60     15.84 o 
   2   1  17      187.57      232.40     12.26 o 
   3   1  17     1478.30     1473.28     35.23 o 
   4   1  17      665.52      664.12     21.78 o 
   5   1  17      519.21      500.97     20.93 o 
   6   1  17      264.02      284.64     26.42 o 
   7   1  17       25.99       35.39     37.72 o 
  -7   2  17       53.04      148.72     33.13 o 
  -6   2  17      204.08      189.09     18.56 o 
  -5   2  17      819.21      786.41     37.44 o 
  -4   2  17      819.84      831.51     23.94 o 
  -3   2  17     1207.81     1230.87     24.85 o 
  -2   2  17       53.05       64.11     12.29 o 
  -1   2  17       36.56       53.66      8.24 o 
   0   2  17      206.92      240.65     13.84 o 
   1   2  17       35.43       45.29      7.34 o 
   2   2  17       52.51       58.41      7.45 o 
   3   2  17     1207.24     1240.62     28.15 o 
   4   2  17      818.29      775.48     32.16 o 
   5   2  17      814.59      705.03     29.91 o 
   6   2  17      204.63      249.82     25.72 o 
   7   2  17       52.43       56.42     37.72 o 
  -6   3  17       57.72       93.12     15.81 o 
  -5   3  17      223.83      220.44     18.28 o 
  -4   3  17      861.92      857.59     21.73 o 
  -3   3  17        7.57       22.26      8.06 o 
  -2   3  17      750.60      752.24     24.06 o 
  -1   3  17      637.78      692.18     21.56 o 
   0   3  17       69.43       68.93      8.83 o 
   1   3  17      639.33      688.68     17.85 o 
   2   3  17      746.16      730.97     18.82 o 
   3   3  17        7.37       13.36      7.48 o 
   4   3  17      863.02      878.96     22.14 o 
   5   3  17      225.31      251.28     29.09 o 
   6   3  17       58.10       50.89     22.53 o 
  -6   4  17      107.17      133.89     25.94 o 
  -5   4  17      296.05      277.95     21.28 o 
  -4   4  17     1449.04     1395.17     28.85 o 
  -3   4  17      278.80      286.77     14.70 o 
  -2   4  17       36.64       27.77     13.06 o 
  -1   4  17      630.00      573.04     20.89 o 
   0   4  17      120.20      151.78     14.30 o 
   1   4  17      630.70      584.27     19.68 o 
   2   4  17       34.79       49.53      8.12 o 
   3   4  17      281.02      264.60     14.06 o 
   4   4  17     1449.19     1400.70     32.32 o 
   5   4  17      295.67      260.84     16.89 o 
   6   4  17      106.43      151.18     20.09 o 
  -6   5  17       57.99       86.05     17.99 o 
  -5   5  17      256.03      271.65     21.80 o 
  -4   5  17      173.43      138.21     16.03 o 
  -3   5  17     1091.95     1047.52     26.29 o 
  -2   5  17       31.35       19.02     10.76 o 
  -1   5  17       71.33       78.57     15.15 o 
   0   5  17      517.62      500.10     20.25 o 
   1   5  17       72.34       75.49      8.95 o 
   2   5  17       31.24       15.48      7.88 o 
   3   5  17     1100.43     1079.04     30.74 o 
   4   5  17      171.86      163.37     13.74 o 
   5   5  17      255.77      275.36     17.04 o 
   6   5  17       57.64       60.74     20.75 o 
  -6   6  17      163.08      173.77     29.39 o 
  -5   6  17       59.05       85.92     14.59 o 
  -4   6  17       66.35       65.63     11.92 o 
  -3   6  17      328.90      258.05     17.12 o 
  -2   6  17     2316.17     2209.38     55.85 o 
  -1   6  17      516.16      476.30     28.93 o 
   0   6  17        5.82       -0.38     10.59 o 
   1   6  17      519.25      520.05     23.26 o 
   2   6  17     2324.47     2248.54     46.63 o 
   3   6  17      329.78      276.52     19.42 o 
   4   6  17       65.82       60.01     13.59 o 
   5   6  17       59.93       46.62     11.29 o 
   6   6  17      164.86      218.15     29.21 o 
  -5   7  17       88.43      104.76     31.28 o 
  -4   7  17      187.77      190.16     14.56 o 
  -3   7  17        3.46       15.20     19.06 o 
  -2   7  17      434.53      395.88     74.35 o 
  -1   7  17      125.85      139.69     16.06 o 
   0   7  17        5.16       18.63     18.96 o 
   1   7  17      125.01      114.29     12.67 o 
   2   7  17      436.94      414.58     23.30 o 
   3   7  17        3.61        1.37     10.64 o 
   4   7  17      189.14      168.74     21.28 o 
   5   7  17       88.06      104.85     17.89 o 
  -5   8  17      191.51      241.30     28.35 o 
  -4   8  17      386.35      466.73     26.40 o 
  -3   8  17       64.09       81.17     20.04 o 
  -2   8  17      133.75      132.23     31.76 o 
  -1   8  17      465.26      458.32     71.11 o 
   0   8  17       17.23       29.48     37.37 o 
   1   8  17      465.90      344.33     65.77 o 
   2   8  17      134.65      111.12     15.51 o 
   3   8  17       64.05       71.67     18.29 o 
   4   8  17      382.87      369.82     19.74 o 
   5   8  17      190.35      174.69     14.66 o 
  -4   9  17       84.05      115.59     31.22 o 
  -3   9  17      156.71      179.40     47.22 o 
  -2   9  17      254.93      317.93     56.66 o 
  -1   9  17      349.03      377.23     61.50 o 
   0   9  17        1.92       -7.86     22.62 o 
   1   9  17      346.51      349.13     36.91 o 
   2   9  17      255.71      236.42     18.31 o 
   3   9  17      156.28      170.53     32.57 o 
   4   9  17       84.49       72.93     13.72 o 
  -3  10  17      283.82      274.38     24.72 o 
  -2  10  17      378.22      358.05     44.18 o 
  -1  10  17       16.98       35.32     16.28 o 
   0  10  17      823.63      852.13     29.17 o 
   1  10  17       15.87       41.25     12.56 o 
   2  10  17      374.45      406.61     21.47 o 
   3  10  17      280.22      344.76     22.91 o 
  -1  11  17       75.75       41.83     39.55 o 
   0  11  17      395.65      340.83     29.04 o 
   1  11  17       77.10       69.94     16.35 o 
   0   0  18      595.43      619.97     31.81 o 
   1   0  18     1313.06     1339.44     25.87 o 
   2   0  18        0.36        0.40      8.10 o 
   3   0  18     1059.49     1150.31     30.75 o 
   4   0  18       14.52        9.78      8.55 o 
   5   0  18       38.53        4.01     29.21 o 
   6   0  18        2.92       44.32     21.90 o 
   7   0  18      107.09      180.26     41.23 o 
  -7   1  18       18.77      -24.18     27.78 o 
  -6   1  18       27.98       51.32     17.42 o 
  -5   1  18      124.50      115.98     11.61 o 
  -4   1  18      589.02      580.78     27.08 o 
  -3   1  18     1547.62     1491.24     29.08 o 
  -2   1  18      825.87      941.58     26.30 o 
  -1   1  18        3.68       -3.70      8.75 o 
   0   1  18      141.54      173.87     13.71 o 
   1   1  18        3.83        9.13     10.69 o 
   2   1  18      834.53      901.13     19.47 o 
   3   1  18     1546.41     1525.51     32.01 o 
   4   1  18      593.18      629.02     20.54 o 
   5   1  18      125.79      124.43     12.56 o 
   6   1  18       27.73        7.99     23.22 o 
   7   1  18       18.75       32.05     38.56 o 
  -6   2  18       98.59      132.33     20.22 o 
  -5   2  18      404.12      409.73     19.91 o 
  -4   2  18      196.25      186.88     10.52 o 
  -3   2  18      608.43      601.51     17.68 o 
  -2   2  18      264.17      277.24     18.51 o 
  -1   2  18      463.81      499.20     26.11 o 
   0   2  18      710.95      780.05     22.18 o 
   1   2  18      457.10      479.17     14.55 o 
   2   2  18      264.07      296.99     18.54 o 
   3   2  18      608.58      578.69     19.15 o 
   4   2  18      199.60      190.87     11.70 o 
   5   2  18      407.77      409.89     20.47 o 
   6   2  18       99.25       88.39     19.86 o 
  -6   3  18       40.43       70.48     15.87 o 
  -5   3  18      547.10      516.26     38.40 o 
  -4   3  18      158.77      148.85      9.97 o 
  -3   3  18      316.00      314.00     15.05 o 
  -2   3  18      204.47      215.78     16.19 o 
  -1   3  18       41.57       53.58     10.35 o 
   0   3  18      788.92      833.14     27.38 o 
   1   3  18       42.87       34.63     10.73 o 
   2   3  18      205.90      229.38     16.38 o 
   3   3  18      315.24      313.80     13.93 o 
   4   3  18      158.80      145.59     10.23 o 
   5   3  18      548.92      549.45     51.62 o 
   6   3  18       39.33       17.88     17.11 o 
  -6   4  18      183.93      208.43     28.51 o 
  -5   4  18      665.38      646.44     47.75 o 
  -4   4  18      402.54      396.24     15.63 o 
  -3   4  18       47.68       36.23      8.79 o 
  -2   4  18      502.09      549.94     34.77 o 
  -1   4  18      255.89      236.96     19.64 o 
   0   4  18       69.92       65.74     14.12 o 
   1   4  18      261.26      256.61     14.62 o 
   2   4  18      498.30      501.12     16.85 o 
   3   4  18       46.62       53.62      8.60 o 
   4   4  18      403.33      409.20     17.20 o 
   5   4  18      663.92      638.20     24.40 o 
   6   4  18      180.53      199.29     22.08 o 
  -6   5  18       50.83       54.70     15.63 o 
  -5   5  18      403.18      377.46     23.33 o 
  -4   5  18      579.29      608.34     20.13 o 
  -3   5  18       64.32       78.74     19.42 o 
  -2   5  18      208.38      226.65     27.49 o 
  -1   5  18      595.95      592.70     25.01 o 
   0   5  18       31.33       35.91     10.33 o 
   1   5  18      602.35      611.54     20.36 o 
   2   5  18      209.85      197.67     12.34 o 
   3   5  18       63.21       64.71     14.60 o 
   4   5  18      585.70      612.17     22.66 o 
   5   5  18      401.57      413.61     19.94 o 
   6   5  18       52.34       69.33     19.31 o 
  -5   6  18      119.04      152.29     15.80 o 
  -4   6  18        0.30        6.00     14.47 o 
  -3   6  18      552.62      508.46     19.11 o 
  -2   6  18      947.23      912.48     56.37 o 
  -1   6  18      751.88      694.23     27.71 o 
   0   6  18       19.10        8.14     13.64 o 
   1   6  18      746.74      726.59     24.59 o 
   2   6  18      944.95      921.70     24.43 o 
   3   6  18      554.53      520.77     22.22 o 
   4   6  18        0.29       12.68      9.54 o 
   5   6  18      118.41      117.95     13.94 o 
  -5   7  18       69.50       66.83     19.61 o 
  -4   7  18       47.12       71.64     13.04 o 
  -3   7  18      645.76      637.61     23.97 o 
  -2   7  18      142.86      141.93     18.09 o 
  -1   7  18      153.55      150.37     15.99 o 
   0   7  18      107.92       74.40     12.39 o 
   1   7  18      152.09      139.98     13.04 o 
   2   7  18      139.97      120.52     18.51 o 
   3   7  18      645.68      667.11     24.23 o 
   4   7  18       45.10       49.83     10.55 o 
   5   7  18       69.72       25.51     13.85 o 
  -4   8  18      174.67      205.07     22.85 o 
  -3   8  18       46.76       32.48     36.33 o 
  -2   8  18       39.67       38.34     31.06 o 
  -1   8  18       17.38       28.13     15.48 o 
   0   8  18      121.20      124.78     18.00 o 
   1   8  18       18.01       12.15     16.26 o 
   2   8  18       41.27       52.91     11.23 o 
   3   8  18       45.87       50.45     19.63 o 
   4   8  18      172.23      164.81     13.88 o 
  -4   9  18      508.36      505.61     28.65 o 
  -3   9  18      407.84      421.94     28.83 o 
  -2   9  18      111.26       96.27     17.56 o 
  -1   9  18       48.56       31.58     41.24 o 
   0   9  18       14.56       21.36     11.81 o 
   1   9  18       48.16       60.75     12.80 o 
   2   9  18      110.93      107.61     36.58 o 
   3   9  18      404.95      404.74     47.36 o 
   4   9  18      512.39      500.62     21.37 o 
  -3  10  18       35.76       24.63     36.14 o 
  -2  10  18       30.03       23.49     68.35 o 
  -1  10  18      141.91      133.30     87.23 o 
   0  10  18      524.88      510.03     26.58 o 
   1  10  18      142.83      135.03     15.66 o 
   2  10  18       30.53       27.50     31.05 o 
   3  10  18       36.59       51.81     11.08 o 
  -1  11  18      229.61      288.41     27.21 o 
   0  11  18        0.15       21.37     15.52 o 
   1  11  18      230.94      236.01     24.70 o 
   1   0  19        7.15        7.11      6.95 o 
   2   0  19      637.34      595.69     25.56 o 
   3   0  19       20.27       25.23      8.66 o 
   4   0  19       62.07       59.83     10.07 o 
   5   0  19      277.87      309.91     18.66 o 
   6   0  19       25.02       78.91     23.20 o 
  -6   1  19       80.08      105.04     21.51 o 
  -5   1  19      505.85      509.09     20.30 o 
  -4   1  19       77.00       62.97      8.95 o 
  -3   1  19      130.12      136.32     12.97 o 
  -2   1  19       68.71       58.01      9.35 o 
  -1   1  19      476.60      495.94     18.28 o 
   0   1  19      799.37      825.48     19.56 o 
   1   1  19      475.60      514.98     17.31 o 
   2   1  19       69.18       74.22     12.73 o 
   3   1  19      131.80      124.90      9.95 o 
   4   1  19       75.10       58.92     11.61 o 
   5   1  19      504.72      529.95     22.43 o 
   6   1  19       80.02       69.63     19.94 o 
  -6   2  19      326.67      359.64     33.49 o 
  -5   2  19      138.07      164.56     12.12 o 
  -4   2  19     2179.26     2090.39     50.71 o 
  -3   2  19        4.77        0.42      7.48 o 
  -2   2  19      266.99      261.02     21.52 o 
  -1   2  19      524.84      545.99     19.90 o 
   0   2  19      662.03      636.45     20.02 o 
   1   2  19      525.74      554.89     21.18 o 
   2   2  19      270.15      281.91     13.27 o 
   3   2  19        4.62       12.08     11.34 o 
   4   2  19     2173.26     2087.27     38.79 o 
   5   2  19      137.50      165.72     19.56 o 
   6   2  19      332.12      317.02     27.51 o 
  -6   3  19       75.24      106.08     17.40 o 
  -5   3  19      337.23      304.26     18.02 o 
  -4   3  19      230.03      211.57     11.71 o 
  -3   3  19      463.66      435.74     23.47 o 
  -2   3  19      287.95      259.26     17.92 o 
  -1   3  19      185.62      202.24     18.04 o 
   0   3  19       67.06       58.92      9.90 o 
   1   3  19      185.24      180.66     12.63 o 
   2   3  19      285.58      271.59     20.15 o 
   3   3  19      462.09      452.40     17.20 o 
   4   3  19      229.92      219.55     13.25 o 
   5   3  19      338.39      345.29     21.20 o 
   6   3  19       76.78       90.48     30.71 o 
  -6   4  19      124.57       93.39     17.70 o 
  -5   4  19      258.48      265.00     23.89 o 
  -4   4  19        0.59       -2.98      9.95 o 
  -3   4  19      306.99      302.99     19.79 o 
  -2   4  19      197.95      213.28     16.92 o 
  -1   4  19      116.12      108.57     12.84 o 
   0   4  19       80.74       82.30     14.13 o 
   1   4  19      112.79      120.88     10.83 o 
   2   4  19      198.03      216.94     12.33 o 
   3   4  19      312.28      320.59     15.17 o 
   4   4  19        0.57       -8.60      8.60 o 
   5   4  19      258.51      283.82     24.02 o 
   6   4  19      125.68      131.08     33.89 o 
  -6   5  19      332.13      333.88     33.93 o 
  -5   5  19       16.76        8.69     15.95 o 
  -4   5  19      261.07      264.27     14.80 o 
  -3   5  19      133.98      136.52     11.77 o 
  -2   5  19      193.65      233.84     22.75 o 
  -1   5  19      329.69      320.13     19.69 o 
   0   5  19     1639.70     1788.13     43.36 o 
   1   5  19      328.12      323.08     16.33 o 
   2   5  19      195.30      197.45     12.01 o 
   3   5  19      135.65      137.15     11.04 o 
   4   5  19      265.52      292.33     17.58 o 
   5   5  19       16.02        7.36     10.91 o 
   6   5  19      334.51      317.54     28.36 o 
  -5   6  19      292.02      286.90     24.14 o 
  -4   6  19       43.92       59.75     12.03 o 
  -3   6  19      121.70      158.89    121.17 o 
  -2   6  19      801.11      822.69     52.33 o 
  -1   6  19       55.91       60.99     11.88 o 
   0   6  19      434.94      449.78     22.40 o 
   1   6  19       55.18       71.26     10.65 o 
   2   6  19      802.10      775.63     24.52 o 
   3   6  19      121.72      186.09     51.25 o 
   4   6  19       44.61       36.01     10.01 o 
   5   6  19      292.06      291.03     16.64 o 
  -5   7  19      177.96      158.65     30.86 o 
  -4   7  19       54.91       25.12     16.81 o 
  -3   7  19       47.00       50.61     11.72 o 
  -2   7  19      151.59      167.91    178.09 o 
  -1   7  19      423.52      387.40     25.14 o 
   0   7  19     1485.53     1413.60     70.80 o 
   1   7  19      422.20      413.13     26.00 o 
   2   7  19      150.01      180.66     43.70 o 
   3   7  19       44.79       58.39     10.80 o 
   4   7  19       55.75       44.88     26.54 o 
   5   7  19      179.37      152.39     13.55 o 
  -4   8  19      211.51      234.22     24.86 o 
  -3   8  19      344.54      349.42     61.17 o 
  -2   8  19       76.17       80.86     17.15 o 
  -1   8  19       77.68       70.15     16.21 o 
   0   8  19      132.93      121.26     20.32 o 
   1   8  19       77.88       75.73     13.00 o 
   2   8  19       75.99       67.24     11.74 o 
   3   8  19      346.35      368.73     19.21 o 
   4   8  19      207.62      238.51     19.51 o 
  -4   9  19      534.40      531.32     37.81 o 
  -3   9  19      397.45      399.10     54.81 o 
  -2   9  19       22.48       19.99     11.95 o 
  -1   9  19       31.33       28.38     19.55 o 
   0   9  19      242.91      208.39     31.99 o 
   1   9  19       30.81       53.76     12.65 o 
   2   9  19       21.13       24.55     27.66 o 
   3   9  19      398.91      393.14     44.38 o 
   4   9  19      536.54      524.64     22.10 o 
  -3  10  19      241.46      249.15     26.40 o 
  -2  10  19      106.41       93.63     47.98 o 
  -1  10  19      115.68      113.18     18.33 o 
   0  10  19       90.53       91.24     19.10 o 
   1  10  19      116.53      101.30     85.12 o 
   2  10  19      103.40       99.75     34.89 o 
   3  10  19      242.13      229.16     25.36 o 
   0  11  19       23.11       43.73     16.53 o 
   0   0  20      741.93      823.93     27.53 o 
   1   0  20      572.17      594.13     16.62 o 
   2   0  20      118.90      136.37     11.65 o 
   3   0  20        0.84       -3.23      9.92 o 
   4   0  20       37.59       42.35      9.25 o 
   5   0  20        9.86        4.85     10.34 o 
   6   0  20       54.07       81.21     23.20 o 
  -6   1  20      116.94      114.63     22.67 o 
  -5   1  20      121.08      127.94     12.29 o 
  -4   1  20      152.25      177.54     16.17 o 
  -3   1  20     1706.30     1770.86     36.14 o 
  -2   1  20      335.13      367.34     18.94 o 
  -1   1  20     1453.01     1412.03     30.03 o 
   0   1  20      209.29      239.56     12.61 o 
   1   1  20     1456.89     1477.74     30.78 o 
   2   1  20      336.38      347.85     15.72 o 
   3   1  20     1699.25     1763.53     36.05 o 
   4   1  20      152.89      158.30     12.48 o 
   5   1  20      121.49      143.28     12.72 o 
   6   1  20      114.40       94.00     33.38 o 
  -6   2  20      231.59      259.69     29.16 o 
  -5   2  20      420.07      380.95     18.52 o 
  -4   2  20     1695.43     1739.79     33.43 o 
  -3   2  20      895.41      895.46     22.52 o 
  -2   2  20       70.08       64.42     12.14 o 
  -1   2  20      482.33      491.49     26.37 o 
   0   2  20      132.83      131.67     12.59 o 
   1   2  20      480.33      510.12     19.01 o 
   2   2  20       70.01       83.37     10.80 o 
   3   2  20      899.00      914.13     23.88 o 
   4   2  20     1691.26     1698.15     33.94 o 
   5   2  20      417.99      424.30     20.69 o 
   6   2  20      231.29      276.59     26.75 o 
  -6   3  20       69.72      102.63     17.60 o 
  -5   3  20      131.45      145.38     14.56 o 
  -4   3  20     1571.23     1449.55     29.78 o 
  -3   3  20      147.51      143.26     11.01 o 
  -2   3  20      300.70      321.63     19.95 o 
  -1   3  20       64.28       66.73     12.20 o 
   0   3  20      100.17       96.46     10.53 o 
   1   3  20       63.96       55.41     13.85 o 
   2   3  20      301.24      325.52     15.07 o 
   3   3  20      147.35      149.29     10.72 o 
   4   3  20     1573.72     1436.61     30.23 o 
   5   3  20      130.68      113.41     13.84 o 
   6   3  20       69.81       84.76     47.82 o 
  -6   4  20       25.81        6.64     16.36 o 
  -5   4  20       14.85       12.07     22.06 o 
  -4   4  20      889.82      858.16     23.90 o 
  -3   4  20      383.64      370.65     16.93 o 
  -2   4  20     1889.21     1851.59     46.93 o 
  -1   4  20       87.27       84.90     12.80 o 
   0   4  20       69.36       88.04     11.24 o 
   1   4  20       88.88      112.28     10.39 o 
   2   4  20     1885.79     1802.68     36.66 o 
   3   4  20      382.88      380.02     16.91 o 
   4   4  20      890.88      849.18     27.32 o 
   5   4  20       15.36       19.74     17.91 o 
   6   4  20       26.62      -20.46     33.22 o 
  -6   5  20       38.02       83.33     18.38 o 
  -5   5  20      338.53      358.54     26.19 o 
  -4   5  20       45.23       46.03      9.82 o 
  -3   5  20       24.73       12.01     10.76 o 
  -2   5  20      380.61      439.18     26.18 o 
  -1   5  20       61.73       71.44     13.13 o 
   0   5  20       99.29      109.59     12.05 o 
   1   5  20       60.85       64.27     11.54 o 
   2   5  20      378.53      371.67     16.39 o 
   3   5  20       24.55       28.68     11.97 o 
   4   5  20       44.98       26.76     10.17 o 
   5   5  20      340.56      319.52     17.30 o 
   6   5  20       38.65       73.96     24.28 o 
  -5   6  20       17.98       11.56     17.63 o 
  -4   6  20        1.54      -11.16     11.16 o 
  -3   6  20      306.63      288.23     17.10 o 
  -2   6  20      185.39      170.47     24.37 o 
  -1   6  20      417.40      390.30     21.06 o 
   0   6  20      337.71      346.25     20.43 o 
   1   6  20      419.85      415.43     20.02 o 
   2   6  20      182.46      176.28     13.21 o 
   3   6  20      306.47      287.00     38.60 o 
   4   6  20        1.49        5.34      9.34 o 
   5   6  20       18.14       22.85     17.33 o 
  -5   7  20       28.72       50.83     26.14 o 
  -4   7  20       49.48       63.21     20.80 o 
  -3   7  20       29.85       25.53     15.42 o 
  -2   7  20       31.95       26.04     17.71 o 
  -1   7  20       87.90      100.02     17.68 o 
   0   7  20       42.95       20.02     22.98 o 
   1   7  20       88.21       86.57     25.10 o 
   2   7  20       31.50       25.47     10.88 o 
   3   7  20       30.10       25.91     10.13 o 
   4   7  20       48.30       49.27     10.26 o 
   5   7  20       29.30       34.83     12.37 o 
  -4   8  20      212.93      176.28     25.30 o 
  -3   8  20      304.88      308.10     25.57 o 
  -2   8  20      218.53      223.65     40.37 o 
  -1   8  20      120.05      103.44     31.57 o 
   0   8  20       11.18        2.55     11.68 o 
   1   8  20      119.91      110.82     13.65 o 
   2   8  20      219.07      208.81     17.80 o 
   3   8  20      304.51      298.22     42.57 o 
   4   8  20      211.93      207.54     31.88 o 
  -3   9  20      433.52      267.88     91.96 o 
  -2   9  20      299.06      332.05     22.11 o 
  -1   9  20       29.81       29.40     17.14 o 
   0   9  20       49.45       47.28     18.72 o 
   1   9  20       30.65       43.33     22.31 o 
   2   9  20      301.34      319.43     26.29 o 
   3   9  20      430.40      463.52     29.71 o 
  -2  10  20       36.95       53.53     63.35 o 
  -1  10  20       69.23       82.66     25.99 o 
   0  10  20       44.13      220.99     92.29 o 
   1  10  20       67.08      100.49     31.43 o 
   2  10  20       36.49       21.77     10.35 o 
   1   0  21       24.02       32.54     10.24 o 
   2   0  21     1495.01     1610.33     33.37 o 
   3   0  21       17.56       28.52      9.16 o 
   4   0  21       56.80       47.75      9.69 o 
   5   0  21       71.85       84.10     11.36 o 
   6   0  21       85.37      153.43     24.59 o 
  -6   1  21      294.52      316.12     30.33 o 
  -5   1  21       66.95       59.55     11.03 o 
  -4   1  21      143.86      142.82     14.00 o 
  -3   1  21     1372.54     1321.50     30.91 o 
  -2   1  21       42.52       47.56     10.32 o 
  -1   1  21      110.80       98.97     12.78 o 
   0   1  21      229.82      209.33     12.11 o 
   1   1  21      110.03       99.35     11.04 o 
   2   1  21       42.88       38.04     10.82 o 
   3   1  21     1378.01     1370.61     30.63 o 
   4   1  21      146.72      144.33     11.70 o 
   5   1  21       68.01       65.46     16.92 o 
   6   1  21      295.56      286.82     24.36 o 
  -6   2  21        6.36       18.32     29.63 o 
  -5   2  21        0.42       14.07     10.27 o 
  -4   2  21       95.72      107.67     11.62 o 
  -3   2  21      442.64      437.13     16.03 o 
  -2   2  21       40.84       41.38     13.59 o 
  -1   2  21      369.04      395.21     35.99 o 
   0   2  21      583.51      575.43     21.00 o 
   1   2  21      372.00      363.71     14.91 o 
   2   2  21       40.03       33.53     12.86 o 
   3   2  21      447.06      435.47     17.90 o 
   4   2  21       95.85      103.01     10.86 o 
   5   2  21        0.35       21.74     14.82 o 
   6   2  21        6.33       -8.34     18.61 o 
  -6   3  21      240.61      235.18     31.17 o 
  -5   3  21      563.31      543.60     25.87 o 
  -4   3  21      104.07       95.21     12.10 o 
  -3   3  21      275.50      288.12     14.72 o 
  -2   3  21      232.48      280.82     24.73 o 
  -1   3  21      108.67      125.19     15.18 o 
   0   3  21      300.29      281.10     18.00 o 
   1   3  21      108.61      127.42     10.59 o 
   2   3  21      233.59      248.11     13.59 o 
   3   3  21      279.25      281.09     15.29 o 
   4   3  21      103.44       84.55     16.92 o 
   5   3  21      565.38      549.18     37.58 o 
   6   3  21      240.71      279.50     48.23 o 
  -6   4  21       76.30       66.78     18.57 o 
  -5   4  21      567.83      559.38     28.78 o 
  -4   4  21      188.66      209.28     12.85 o 
  -3   4  21      339.31      363.37     25.37 o 
  -2   4  21      175.22      176.94     15.70 o 
  -1   4  21     1097.53     1100.77     35.68 o 
   0   4  21      368.26      355.66     19.09 o 
   1   4  21     1092.96     1081.85     26.33 o 
   2   4  21      176.39      179.95     15.33 o 
   3   4  21      337.49      342.20     24.47 o 
   4   4  21      187.84      192.31     14.02 o 
   5   4  21      565.46      528.61     33.60 o 
   6   4  21       79.52      100.23     58.92 o 
  -5   5  21       60.81       64.02     20.24 o 
  -4   5  21      895.11      866.52     23.41 o 
  -3   5  21      161.09      156.97     16.56 o 
  -2   5  21      284.45      300.57     17.67 o 
  -1   5  21      313.90      311.36     21.95 o 
   0   5  21     1067.56     1071.73     44.93 o 
   1   5  21      315.24      318.84     17.16 o 
   2   5  21      283.40      268.42     26.73 o 
   3   5  21      161.45      130.77     10.96 o 
   4   5  21      899.66      826.05     26.33 o 
   5   5  21       59.70       52.22     11.34 o 
  -5   6  21      232.47      262.70     22.66 o 
  -4   6  21      176.25      175.93     17.86 o 
  -3   6  21      282.38      276.13     18.21 o 
  -2   6  21      416.38      396.14     22.47 o 
  -1   6  21     2922.99     2867.05     88.28 o 
   0   6  21        5.41       -1.45     16.95 o 
   1   6  21     2923.58     2869.28     72.50 o 
   2   6  21      424.09      420.22     31.68 o 
   3   6  21      281.20      276.13     20.49 o 
   4   6  21      175.55      163.50     13.71 o 
   5   6  21      232.10      262.79     27.08 o 
  -5   7  21      118.81      141.41     21.65 o 
  -4   7  21       47.64       44.28     19.37 o 
  -3   7  21      121.22       92.09     12.83 o 
  -2   7  21      986.91      916.30     47.45 o 
  -1   7  21      185.95      215.13     43.39 o 
   0   7  21      131.05      114.18     23.21 o 
   1   7  21      186.56      158.78     30.17 o 
   2   7  21      995.70      965.61     30.62 o 
   3   7  21      122.35       93.58     14.88 o 
   4   7  21       47.16       64.58     10.56 o 
   5   7  21      118.91      138.84     16.08 o 
  -4   8  21       63.07       54.09     17.38 o 
  -3   8  21      498.49      531.17     88.69 o 
  -2   8  21      230.86      202.72     49.23 o 
  -1   8  21      286.56      279.89     28.88 o 
   0   8  21      129.49      107.58     13.01 o 
   1   8  21      287.87      289.61     21.27 o 
   2   8  21      236.37      203.95     17.95 o 
   3   8  21      498.40      522.36     47.74 o 
   4   8  21       62.57       75.78     14.12 o 
  -3   9  21      200.52      169.85     20.20 o 
  -2   9  21      133.37      131.65     22.02 o 
  -1   9  21      170.47      146.38     50.32 o 
   0   9  21       17.79       12.99     17.39 o 
   1   9  21      173.48      192.29     26.00 o 
   2   9  21      132.01      137.02     23.92 o 
   3   9  21      203.27      221.42     25.48 o 
  -2  10  21       52.54       88.04     79.45 o 
  -1  10  21      376.56      401.41     29.98 o 
   0  10  21       12.81      104.81     96.47 o 
   1  10  21      378.10      382.82     20.70 o 
   2  10  21       50.80       43.49     19.81 o 
   0   0  22     4026.81     4283.60     99.83 o 
   1   0  22        5.60        3.19      8.75 o 
   2   0  22       56.24       40.77      9.11 o 
   3   0  22       21.80       32.83      9.01 o 
   4   0  22      332.64      303.82     28.39 o 
   5   0  22       38.09       23.31     10.51 o 
   6   0  22        1.75        2.78     22.68 o 
  -6   1  22       13.74       -2.60     37.39 o 
  -5   1  22        9.64       30.36     10.86 o 
  -4   1  22      262.76      221.36     24.37 o 
  -3   1  22      601.07      578.13     20.84 o 
  -2   1  22      146.64      153.32     13.00 o 
  -1   1  22      117.21      144.81     16.07 o 
   0   1  22      473.13      483.67     20.55 o 
   1   1  22      116.40      131.11     18.62 o 
   2   1  22      149.27      181.28     13.70 o 
   3   1  22      602.46      595.41     20.39 o 
   4   1  22      260.91      240.16     24.64 o 
   5   1  22        9.42       16.74     17.90 o 
   6   1  22       14.06       51.72     19.93 o 
  -6   2  22       62.13       74.16     33.13 o 
  -5   2  22      306.64      286.19     17.25 o 
  -4   2  22        8.59        4.36     10.21 o 
  -3   2  22      326.82      332.10     16.23 o 
  -2   2  22      592.36      589.12     32.81 o 
  -1   2  22      286.91      295.19     23.01 o 
   0   2  22        0.40      -11.40     11.40 o 
   1   2  22      280.76      244.45     12.82 o 
   2   2  22      593.31      594.94     19.01 o 
   3   2  22      329.03      348.03     16.30 o 
   4   2  22        8.87       -4.47      8.24 o 
   5   2  22      306.43      282.22     18.26 o 
   6   2  22       61.77      105.60     21.29 o 
  -6   3  22      399.22      405.89     64.84 o 
  -5   3  22      363.42      340.21     20.91 o 
  -4   3  22      975.69      940.06     25.12 o 
  -3   3  22      245.28      276.01     14.75 o 
  -2   3  22      324.94      333.50     28.87 o 
  -1   3  22       24.28       28.39     16.66 o 
   0   3  22      125.84      136.43     12.25 o 
   1   3  22       24.65       42.63     13.44 o 
   2   3  22      325.27      299.77     15.74 o 
   3   3  22      248.51      262.13     15.38 o 
   4   3  22      967.01      943.68     28.77 o 
   5   3  22      361.63      330.11     20.91 o 
   6   3  22      400.88      403.59     43.22 o 
  -6   4  22      573.73      534.55     38.61 o 
  -5   4  22       98.88      114.94     15.65 o 
  -4   4  22      303.14      335.87     16.34 o 
  -3   4  22       13.45        1.60     11.96 o 
  -2   4  22      253.11      263.80     20.49 o 
  -1   4  22        7.03        7.54     21.40 o 
   0   4  22      142.90      134.05     13.89 o 
   1   4  22        6.56       -5.97      8.79 o 
   2   4  22      254.68      269.20     17.68 o 
   3   4  22       12.84        8.34     11.38 o 
   4   4  22      302.06      269.22     17.65 o 
   5   4  22      101.81       83.20     20.28 o 
   6   4  22      568.64      575.98     36.20 o 
  -5   5  22       15.28        6.14     15.75 o 
  -4   5  22      306.36      308.98     16.78 o 
  -3   5  22      137.16      142.31     13.46 o 
  -2   5  22      126.91      149.86     22.81 o 
  -1   5  22      285.30      304.76     22.22 o 
   0   5  22        6.64       -6.88     18.44 o 
   1   5  22      287.91      273.05     28.04 o 
   2   5  22      127.86      122.57     10.82 o 
   3   5  22      138.56      118.87     12.89 o 
   4   5  22      304.02      293.60     17.44 o 
   5   5  22       16.34       31.64     11.04 o 
  -5   6  22       37.74       10.20     17.91 o 
  -4   6  22      112.80      111.74     28.88 o 
  -3   6  22      108.58      106.91     16.65 o 
  -2   6  22      310.26      264.88     32.04 o 
  -1   6  22       46.93       26.30     28.27 o 
   0   6  22      552.14      576.34     22.60 o 
   1   6  22       47.33       52.97     19.31 o 
   2   6  22      313.41      304.27     25.94 o 
   3   6  22      109.33       92.57     19.72 o 
   4   6  22      114.55      106.32     11.16 o 
   5   6  22       38.49       58.74     13.84 o 
  -4   7  22       18.15        8.95     26.20 o 
  -3   7  22      113.67       92.33     12.95 o 
  -2   7  22      611.81      649.62     78.11 o 
  -1   7  22      160.18      156.87     17.94 o 
   0   7  22      325.33      302.75     25.42 o 
   1   7  22      162.15      153.14     28.33 o 
   2   7  22      608.65      657.57     31.12 o 
   3   7  22      112.12      132.09     33.08 o 
   4   7  22       18.15       25.70      9.87 o 
  -4   8  22       15.78       52.70     19.46 o 
  -3   8  22      153.59      156.39     36.47 o 
  -2   8  22       49.29       68.58     23.50 o 
  -1   8  22      120.63      109.64     28.65 o 
   0   8  22      269.77      283.45     17.78 o 
   1   8  22      123.65      127.32     15.73 o 
   2   8  22       49.08       63.84     28.07 o 
   3   8  22      150.99      140.65     12.54 o 
   4   8  22       15.65       22.78     10.57 o 
  -3   9  22      350.58      350.86     21.26 o 
  -2   9  22       89.76       88.41     27.46 o 
  -1   9  22       41.60       44.60     35.20 o 
   0   9  22       77.75       63.32     14.38 o 
   1   9  22       42.23       51.16     11.52 o 
   2   9  22       90.04      119.58     44.08 o 
   3   9  22      354.82      377.71     40.20 o 
  -2  10  22        6.91       11.39     16.37 o 
  -1  10  22       18.07       51.32     13.09 o 
   0  10  22       14.04       -9.56     16.67 o 
   1  10  22       18.22      -16.35     16.35 o 
   2  10  22        6.60       21.11     11.51 o 
   1   0  23      132.11      152.94     17.34 o 
   2   0  23      365.67      392.46     17.21 o 
   3   0  23       63.83       71.43     10.02 o 
   4   0  23      820.20      864.62     37.85 o 
   5   0  23      386.58      441.00     20.36 o 
   6   0  23       41.41       37.07     24.67 o 
  -6   1  23      136.57      159.78     35.14 o 
  -5   1  23       19.88       44.41     18.53 o 
  -4   1  23       39.17       21.27     19.58 o 
  -3   1  23      197.12      207.10     14.15 o 
  -2   1  23      743.96      727.35     25.72 o 
  -1   1  23      453.47      474.46     21.25 o 
   0   1  23      152.88      173.18     13.06 o 
   1   1  23      453.80      485.86     18.53 o 
   2   1  23      751.38      725.75     21.93 o 
   3   1  23      198.93      204.01     16.06 o 
   4   1  23       39.66       29.77     20.56 o 
   5   1  23       20.08       42.38     10.63 o 
   6   1  23      137.11      171.58     44.07 o 
  -6   2  23       13.24       41.83     20.74 o 
  -5   2  23       29.93       25.45     10.99 o 
  -4   2  23     1123.96     1085.26     31.60 o 
  -3   2  23      549.42      540.02     18.22 o 
  -2   2  23      352.41      342.17     20.23 o 
  -1   2  23      887.89      946.57     40.92 o 
   0   2  23      996.93      991.11     24.65 o 
   1   2  23      888.15      917.24     24.12 o 
   2   2  23      352.82      345.07     16.34 o 
   3   2  23      549.06      546.64     20.11 o 
   4   2  23     1125.03     1091.80     32.42 o 
   5   2  23       29.86       32.50     11.16 o 
   6   2  23       13.55      -23.70     23.70 o 
  -6   3  23       33.41       33.46     20.99 o 
  -5   3  23      155.17      189.90     18.74 o 
  -4   3  23      164.82      164.90     11.92 o 
  -3   3  23     1349.81     1251.50     28.11 o 
  -2   3  23       16.96       12.47     10.89 o 
  -1   3  23      208.88      213.16     33.12 o 
   0   3  23      217.80      179.99     13.72 o 
   1   3  23      208.00      208.01     32.22 o 
   2   3  23       16.75       19.04     13.68 o 
   3   3  23     1346.39     1242.43     27.24 o 
   4   3  23      164.55      151.40     11.68 o 
   5   3  23      159.29      145.82     14.37 o 
   6   3  23       33.49       25.86     21.20 o 
  -5   4  23      173.56      146.09     16.56 o 
  -4   4  23       15.90        9.41      9.59 o 
  -3   4  23       57.64       61.71     17.96 o 
  -2   4  23      552.57      498.61     26.87 o 
  -1   4  23      107.20      114.45     18.43 o 
   0   4  23        1.86      -11.69     16.01 o 
   1   4  23      106.26      111.05     11.46 o 
   2   4  23      552.30      550.04     19.87 o 
   3   4  23       56.86       58.02     16.08 o 
   4   4  23       16.27        8.83      9.75 o 
   5   4  23      174.01      140.45     31.02 o 
  -5   5  23        5.25        5.82     16.14 o 
  -4   5  23      134.21      137.60     11.10 o 
  -3   5  23        2.62       -5.01     10.67 o 
  -2   5  23      181.28      162.13     13.70 o 
  -1   5  23      283.33      298.33     20.80 o 
   0   5  23       18.87       29.60     17.43 o 
   1   5  23      282.80      273.80     16.62 o 
   2   5  23      178.74      180.01     17.92 o 
   3   5  23        2.62        3.76     10.18 o 
   4   5  23      134.83      124.69     11.90 o 
   5   5  23        5.20       27.65     13.51 o 
  -5   6  23      196.64      231.70     21.34 o 
  -4   6  23       69.14       85.74     13.62 o 
  -3   6  23       32.28       42.65     11.56 o 
  -2   6  23      429.54      401.62     26.54 o 
  -1   6  23     1476.44     1389.16     36.90 o 
   0   6  23      326.27      324.24     21.07 o 
   1   6  23     1481.61     1446.60     53.34 o 
   2   6  23      431.22      426.24     21.41 o 
   3   6  23       31.98       30.78     10.20 o 
   4   6  23       70.24       75.62     11.12 o 
   5   6  23      195.83      234.92     22.29 o 
  -4   7  23       41.19       49.01     15.35 o 
  -3   7  23      432.62      431.58     21.89 o 
  -2   7  23       36.63       22.07     19.01 o 
  -1   7  23      728.68      695.53     32.51 o 
   0   7  23      223.19      234.77     15.80 o 
   1   7  23      725.42      653.03     28.50 o 
   2   7  23       35.56       31.56     13.54 o 
   3   7  23      430.92      404.35     33.67 o 
   4   7  23       42.06       63.70     11.50 o 
  -4   8  23        0.09       -6.09     21.41 o 
  -3   8  23      637.33      629.49     39.45 o 
  -2   8  23      476.57      491.61     23.80 o 
  -1   8  23      203.06      185.59     22.78 o 
   0   8  23      229.11      245.28     25.44 o 
   1   8  23      203.58      232.25     33.91 o 
   2   8  23      475.62      431.16     22.56 o 
   3   8  23      636.56      641.08     23.95 o 
   4   8  23        0.07       10.24     11.12 o 
  -3   9  23       44.15       17.75     14.58 o 
  -2   9  23      330.07      330.06     31.42 o 
  -1   9  23       23.26       34.66     46.65 o 
   0   9  23       90.11      103.23     18.90 o 
   1   9  23       22.76       41.81     13.72 o 
   2   9  23      326.51      323.02     43.33 o 
   3   9  23       42.98       23.47     11.13 o 
  -1  10  23       58.82       29.81     60.68 o 
   0  10  23       14.65       19.03     16.53 o 
   1  10  23       59.20       55.12     18.45 o 
   0   0  24       78.00      129.81     24.14 o 
   1   0  24     2512.52     2626.33     45.73 o 
   2   0  24      624.09      634.64     22.00 o 
   3   0  24       12.01       10.59      8.92 o 
   4   0  24      371.24      402.46     24.43 o 
   5   0  24       60.44       77.35     11.28 o 
   6   0  24        1.16       38.28     33.55 o 
  -6   1  24       36.98       62.45     23.02 o 
  -5   1  24        3.04       14.61     10.33 o 
  -4   1  24      198.46      183.75     14.42 o 
  -3   1  24      398.69      392.20     17.90 o 
  -2   1  24      559.25      537.71     22.95 o 
  -1   1  24     1982.83     2012.61     38.27 o 
   0   1  24       10.15       10.50     11.46 o 
   1   1  24     1981.51     2037.67     38.32 o 
   2   1  24      559.43      552.38     19.69 o 
   3   1  24      395.65      411.65     25.76 o 
   4   1  24      196.76      212.11     13.43 o 
   5   1  24        2.45        9.27     13.64 o 
   6   1  24       37.63       23.54     44.40 o 
  -6   2  24       21.02        3.17     26.29 o 
  -5   2  24       21.08       13.99     10.63 o 
  -4   2  24       91.31       73.91     16.18 o 
  -3   2  24     1393.70     1279.13     28.83 o 
  -2   2  24      387.51      363.95     21.31 o 
  -1   2  24       49.49       74.61     22.97 o 
   0   2  24      152.22      195.17     14.01 o 
   1   2  24       50.69       43.81      9.36 o 
   2   2  24      392.00      419.33     18.85 o 
   3   2  24     1389.62     1260.51     39.04 o 
   4   2  24       91.16       78.60     10.44 o 
   5   2  24       20.56        6.28     10.79 o 
   6   2  24       21.05       55.89     24.40 o 
  -6   3  24       73.47      -49.41     49.41 o 
  -5   3  24      214.55      190.94     19.49 o 
  -4   3  24      135.14      154.94     12.54 o 
  -3   3  24      320.22      265.79     19.06 o 
  -2   3  24     1720.34     1727.95     75.19 o 
  -1   3  24       50.53       60.87     40.27 o 
   0   3  24       62.72       72.75     22.96 o 
   1   3  24       51.29       53.51     24.36 o 
   2   3  24     1720.78     1705.67     37.91 o 
   3   3  24      320.36      296.13     18.85 o 
   4   3  24      135.41      152.40     13.02 o 
   5   3  24      212.28      230.35     19.15 o 
   6   3  24       70.81      -18.19     43.40 o 
  -5   4  24       93.30       73.29     17.25 o 
  -4   4  24       56.58       63.10     10.41 o 
  -3   4  24      452.46      416.89     18.40 o 
  -2   4  24       61.25       98.65     16.47 o 
  -1   4  24      477.76      459.59     37.51 o 
   0   4  24       21.99       39.99     20.03 o 
   1   4  24      480.41      497.04     31.15 o 
   2   4  24       61.38       97.95     15.38 o 
   3   4  24      445.49      395.31     20.08 o 
   4   4  24       55.75       46.15     10.14 o 
   5   4  24       91.63       82.18     20.55 o 
  -5   5  24       89.00      127.84     64.27 o 
  -4   5  24       96.67      108.50     10.86 o 
  -3   5  24        2.41       13.20     17.48 o 
  -2   5  24       89.61       98.64     40.61 o 
  -1   5  24      778.27      777.49     31.14 o 
   0   5  24      314.45      283.89     17.55 o 
   1   5  24      773.89      736.67     30.64 o 
   2   5  24       90.58       94.81     26.51 o 
   3   5  24        2.23       11.83      9.84 o 
   4   5  24       96.96       99.36     12.64 o 
   5   5  24       85.66       90.95     13.23 o 
  -5   6  24      146.68      114.66     31.21 o 
  -4   6  24      238.12      240.36     17.91 o 
  -3   6  24       50.02       51.72     12.15 o 
  -2   6  24      533.37      517.99     28.58 o 
  -1   6  24      180.31      188.17     21.97 o 
   0   6  24      351.87      333.73     21.67 o 
   1   6  24      180.27      154.42     16.54 o 
   2   6  24      531.73      504.44     22.94 o 
   3   6  24       50.28       59.38     10.77 o 
   4   6  24      239.01      220.19     15.47 o 
   5   6  24      145.56      134.22     24.20 o 
  -4   7  24       43.38       81.86     23.13 o 
  -3   7  24        1.76       31.05     16.97 o 
  -2   7  24      153.94      149.92     20.11 o 
  -1   7  24      121.12      143.31     17.73 o 
   0   7  24       69.72       92.82     28.16 o 
   1   7  24      120.80      108.27     14.14 o 
   2   7  24      154.87      166.63     21.19 o 
   3   7  24        1.83       22.57     11.30 o 
   4   7  24       43.24       82.74     14.85 o 
  -3   8  24      186.73      173.35     16.03 o 
  -2   8  24      129.69      121.04     20.97 o 
  -1   8  24       20.05       -9.58     29.88 o 
   0   8  24        0.75      -14.50     14.50 o 
   1   8  24       19.02       37.77     36.52 o 
   2   8  24      129.89      123.44     41.60 o 
   3   8  24      188.95      176.55     18.21 o 
  -2   9  24       49.66       77.16     18.41 o 
  -1   9  24       31.08       -6.92     61.47 o 
   0   9  24      628.82      671.64     42.64 o 
   1   9  24       30.50       47.47     14.38 o 
   2   9  24       51.57       53.50     13.12 o 
   0  10  24      119.70      127.35     20.36 o 
   1   0  25      807.94      807.62     24.00 o 
   2   0  25        2.03        9.68     13.65 o 
   3   0  25      570.68      575.01     19.82 o 
   4   0  25        4.18       -4.67     10.01 o 
   5   0  25       38.68       35.22     10.50 o 
   6   0  25       66.65       85.79     28.89 o 
  -6   1  25      111.17       91.04     25.81 o 
  -5   1  25        8.02       -2.51     10.21 o 
  -4   1  25      230.18      239.04     16.63 o 
  -3   1  25       52.85       71.41     15.81 o 
  -2   1  25     1422.11     1398.19     40.56 o 
  -1   1  25     1023.82     1094.57     27.83 o 
   0   1  25      464.36      429.14     18.98 o 
   1   1  25     1025.53     1052.18     24.61 o 
   2   1  25     1426.37     1390.98     31.84 o 
   3   1  25       53.65       36.19      9.70 o 
   4   1  25      232.30      219.57     13.59 o 
   5   1  25        8.03       12.07     14.55 o 
   6   1  25      112.35        8.51     48.91 o 
  -6   2  25        2.55       17.72     22.93 o 
  -5   2  25       23.03       20.85     13.81 o 
  -4   2  25       45.58       50.58     10.69 o 
  -3   2  25     1023.11      983.56     25.35 o 
  -2   2  25      635.30      604.14     25.92 o 
  -1   2  25      433.91      424.24     38.35 o 
   0   2  25       56.31       69.22     13.37 o 
   1   2  25      432.78      442.64     20.89 o 
   2   2  25      634.64      609.30     22.29 o 
   3   2  25     1022.85      965.91     26.89 o 
   4   2  25       44.05       73.80     10.19 o 
   5   2  25       23.90       36.55     13.71 o 
   6   2  25        2.82      -47.24     47.24 o 
  -5   3  25      278.33      291.93     24.03 o 
  -4   3  25      454.54      429.05     19.44 o 
  -3   3  25       63.22       82.30     86.29 o 
  -2   3  25      501.06      506.72     32.04 o 
  -1   3  25       79.57       82.32     22.37 o 
   0   3  25     1093.38     1143.34     52.57 o 
   1   3  25       80.77       90.09     14.28 o 
   2   3  25      503.99      494.77     20.57 o 
   3   3  25       65.03       67.54     18.77 o 
   4   3  25      449.03      422.91     18.92 o 
   5   3  25      280.87      320.52     35.95 o 
  -5   4  25      177.50      145.63     24.65 o 
  -4   4  25       23.85       27.59     11.19 o 
  -3   4  25       93.44       86.23     12.48 o 
  -2   4  25      700.50      718.56     26.53 o 
  -1   4  25      247.08      258.93     27.41 o 
   0   4  25      194.21      201.56     15.60 o 
   1   4  25      248.33      236.06     16.31 o 
   2   4  25      698.87      733.32     22.78 o 
   3   4  25       93.16       78.87     11.65 o 
   4   4  25       23.84       35.09     10.06 o 
   5   4  25      176.60      146.78     14.04 o 
  -5   5  25       58.54       -8.00     97.06 o 
  -4   5  25       22.49       45.18     12.00 o 
  -3   5  25      176.90      183.76     12.44 o 
  -2   5  25      126.67      128.83     13.84 o 
  -1   5  25      435.99      425.03     42.64 o 
   0   5  25     1637.53     1513.02     73.41 o 
   1   5  25      440.08      458.97     28.79 o 
   2   5  25      126.09      115.44     13.31 o 
   3   5  25      176.91      190.59     27.75 o 
   4   5  25       24.13       11.24      9.71 o 
   5   5  25       59.33       49.91     20.20 o 
  -4   6  25      106.81       96.71     15.35 o 
  -3   6  25       43.18       53.39     11.22 o 
  -2   6  25      294.62      287.41     19.19 o 
  -1   6  25     1143.39     1138.32     35.24 o 
   0   6  25      629.30      597.80     26.49 o 
   1   6  25     1137.56     1155.52     37.92 o 
   2   6  25      292.05      299.92     22.26 o 
   3   6  25       44.46       54.75     16.53 o 
   4   6  25      106.78       90.10     12.42 o 
  -4   7  25       63.36       62.46     18.56 o 
  -3   7  25       47.58       39.61     12.59 o 
  -2   7  25      769.57      742.63     45.46 o 
  -1   7  25       61.90       55.18     24.79 o 
   0   7  25      692.71      690.85     32.53 o 
   1   7  25       61.83       30.91     14.54 o 
   2   7  25      768.44      714.41     42.95 o 
   3   7  25       46.56       44.19     10.24 o 
   4   7  25       64.38       35.15     15.40 o 
  -3   8  25      138.78      167.27     16.49 o 
  -2   8  25      224.05      223.71     17.97 o 
  -1   8  25       86.74       93.19     56.16 o 
   0   8  25        0.07       -7.74     21.47 o 
   1   8  25       88.17      107.32     41.13 o 
   2   8  25      220.08      220.74     19.63 o 
   3   8  25      137.07      165.53     14.18 o 
  -2   9  25      321.05      413.13     32.60 o 
  -1   9  25      122.01      167.86     54.71 o 
   0   9  25        4.14        7.84     29.83 o 
   1   9  25      124.98      139.40     20.18 o 
   2   9  25      324.06      325.68     24.29 o 
   0   0  26       26.46       22.60     13.90 o 
   1   0  26     2553.18     2509.52     45.70 o 
   2   0  26      118.24      126.61     12.04 o 
   3   0  26      697.97      738.99     23.64 o 
   4   0  26       82.41       77.52     12.48 o 
   5   0  26       16.79       24.29     11.47 o 
  -5   1  26      209.38      197.45     17.45 o 
  -4   1  26      376.35      393.57     19.65 o 
  -3   1  26      354.81      353.28     18.20 o 
  -2   1  26      292.69      344.35     28.14 o 
  -1   1  26      708.16      773.47     28.47 o 
   0   1  26     2168.31     2281.90     44.52 o 
   1   1  26      711.75      803.09     21.71 o 
   2   1  26      292.26      312.77     23.34 o 
   3   1  26      356.18      337.44     17.90 o 
   4   1  26      374.78      384.59     18.01 o 
   5   1  26      207.17      212.69     24.43 o 
  -5   2  26      322.18      281.57     32.55 o 
  -4   2  26      468.51      484.14     20.83 o 
  -3   2  26       45.97       37.88     22.58 o 
  -2   2  26      263.96      274.15     37.33 o 
  -1   2  26      476.31      490.98     23.50 o 
   0   2  26       96.98       98.58     12.60 o 
   1   2  26      473.86      521.58     18.12 o 
   2   2  26      262.80      279.60     18.95 o 
   3   2  26       46.90      119.33     72.28 o 
   4   2  26      466.07      461.03     18.85 o 
   5   2  26      322.94      290.60     19.76 o 
  -5   3  26       53.66       26.54     15.78 o 
  -4   3  26      173.07      176.59     20.46 o 
  -3   3  26       89.99       84.22     11.73 o 
  -2   3  26      821.54      839.85     55.06 o 
  -1   3  26       46.65       39.34     33.23 o 
   0   3  26       24.01       28.06     12.20 o 
   1   3  26       46.07       44.72     15.04 o 
   2   3  26      821.02      854.89     27.97 o 
   3   3  26       89.25       86.20     11.27 o 
   4   3  26      175.12      183.43     13.03 o 
   5   3  26       53.32       50.22     41.81 o 
  -5   4  26       12.08       21.98     31.80 o 
  -4   4  26       29.00       18.25     12.15 o 
  -3   4  26      114.09       95.79     11.90 o 
  -2   4  26      806.68      755.81     31.60 o 
  -1   4  26      294.35      267.77     30.18 o 
   0   4  26      229.48      227.08     18.18 o 
   1   4  26      295.47      258.31     16.02 o 
   2   4  26      805.49      759.18     26.68 o 
   3   4  26      115.11      100.58     11.80 o 
   4   4  26       29.19       34.99     18.71 o 
   5   4  26       11.52       39.48     20.24 o 
  -5   5  26       34.24       23.87     22.87 o 
  -4   5  26      190.90      186.09     21.56 o 
  -3   5  26       22.61        5.51      9.73 o 
  -2   5  26      827.90      805.94     26.16 o 
  -1   5  26      106.85      200.79    174.75 o 
   0   5  26     1139.40      999.93     30.69 o 
   2   5  26      825.73      803.33     26.80 o 
   3   5  26       22.32       20.74     10.50 o 
   4   5  26      190.67      174.67     12.65 o 
   5   5  26       33.33       43.24     26.54 o 
  -4   6  26       37.79       58.99     15.77 o 
  -3   6  26       46.77       52.54     10.11 o 
  -2   6  26      653.14      628.18     36.11 o 
  -1   6  26      343.56      324.58     21.54 o 
   0   6  26      103.66      105.41     20.02 o 
   1   6  26      341.75      311.36     20.04 o 
   2   6  26      655.93      658.76     42.00 o 
   3   6  26       46.08       39.85     10.38 o 
   4   6  26       37.46       24.99     11.82 o 
  -4   7  26       48.75      100.97     71.28 o 
  -3   7  26      165.36      135.22     13.14 o 
  -2   7  26      110.45       98.29     15.03 o 
  -1   7  26      178.76      175.47     31.56 o 
   0   7  26      107.73       92.05     14.80 o 
   1   7  26      178.52      195.63     34.32 o 
   2   7  26      110.62      112.01     12.74 o 
   3   7  26      166.81      150.83     12.52 o 
   4   7  26       49.44       49.65     11.43 o 
  -3   8  26      404.99      388.70     22.58 o 
  -2   8  26      454.32      449.36     44.21 o 
  -1   8  26      343.74      326.53     59.27 o 
   0   8  26      249.88      224.26     36.31 o 
   1   8  26      347.99      376.05     26.21 o 
   2   8  26      459.81      479.83     22.67 o 
   3   8  26      407.26      404.39     19.57 o 
  -2   9  26       12.62       80.46     74.95 o 
  -1   9  26       44.96       71.93     14.38 o 
   0   9  26       17.95       10.29     28.61 o 
   1   9  26       43.71       56.01     20.39 o 
   1   0  27      570.69      574.15     22.26 o 
   2   0  27        2.61        1.17     11.99 o 
   3   0  27     1426.36     1479.28     44.07 o 
   4   0  27        6.54       15.56     10.52 o 
   5   0  27        2.74       -9.75     20.46 o 
  -5   1  27        3.48       10.70     20.60 o 
  -4   1  27      106.07      102.53     11.50 o 
  -3   1  27      103.32       94.12     11.01 o 
  -2   1  27      936.10      939.61     30.24 o 
  -1   1  27      965.38     1041.12     36.78 o 
   0   1  27      506.93      534.59     19.82 o 
   1   1  27      959.11      955.96     24.89 o 
   2   1  27      941.16      909.07     26.25 o 
   3   1  27      101.50      108.32     15.51 o 
   4   1  27      105.83      102.62     14.16 o 
   5   1  27        3.72       -8.98     17.48 o 
  -5   2  27       33.61       48.33     12.38 o 
  -4   2  27      337.23      345.06     18.96 o 
  -3   2  27       60.94       72.98     10.34 o 
  -2   2  27      196.34      183.20     14.73 o 
  -1   2  27      822.12      855.32     28.18 o 
   0   2  27       17.48       41.67     12.80 o 
   1   2  27      825.57      842.50     25.57 o 
   2   2  27      191.82      148.56     13.31 o 
   3   2  27       61.59       69.61     14.04 o 
   4   2  27      342.67      353.94     17.37 o 
   5   2  27       34.16       32.89     12.80 o 
  -5   3  27        4.21       37.12     21.31 o 
  -4   3  27        6.76        0.36      9.81 o 
  -3   3  27      165.48      160.94     13.32 o 
  -2   3  27      187.69      177.08     15.73 o 
  -1   3  27       41.03       -6.69     46.97 o 
   0   3  27      210.48      211.25     16.47 o 
   1   3  27       42.62       48.01     18.90 o 
   2   3  27      187.39      172.27     17.79 o 
   3   3  27      162.75      177.75     16.25 o 
   4   3  27        6.79       -5.42     21.18 o 
   5   3  27        3.76       13.65     12.08 o 
  -5   4  27       81.95       57.92     21.20 o 
  -4   4  27       53.99       33.23     10.55 o 
  -3   4  27       19.41       21.71     10.51 o 
  -2   4  27      986.83      876.00     26.11 o 
  -1   4  27      214.89      160.86     52.41 o 
   0   4  27        4.16        5.97     23.63 o 
   1   4  27      213.32      144.01     16.89 o 
   2   4  27      982.21      877.00     28.09 o 
   3   4  27       19.58       33.94     11.56 o 
   4   4  27       54.87       41.86     10.24 o 
   5   4  27       82.24       53.67     12.67 o 
  -4   5  27      134.75      130.38     15.67 o 
  -3   5  27      218.39      227.88     17.57 o 
  -2   5  27       20.12       29.88     15.91 o 
  -1   5  27      113.37      153.15     19.51 o 
   0   5  27      193.45      162.23     15.84 o 
   1   5  27      115.19      114.32     20.91 o 
   2   5  27       21.58       40.47     26.50 o 
   3   5  27      218.45      223.78     16.86 o 
   4   5  27      137.73      139.17     20.53 o 
  -4   6  27       86.03      109.32     32.07 o 
  -3   6  27       21.50       25.70     10.80 o 
  -2   6  27      222.95      239.82     18.99 o 
  -1   6  27      363.90      365.80     24.95 o 
   0   6  27       14.28        3.78     15.08 o 
   1   6  27      362.96      361.98     27.95 o 
   2   6  27      228.01      213.92     17.23 o 
   3   6  27       21.37       26.60     10.29 o 
   4   6  27       87.37       88.89     11.30 o 
  -3   7  27       58.36       64.85     12.72 o 
  -2   7  27      125.08      176.99     26.50 o 
  -1   7  27       97.71      133.33     17.90 o 
   0   7  27      183.79      205.66     31.45 o 
   1   7  27       97.01      111.71     13.07 o 
   2   7  27      123.74      156.01     38.69 o 
   3   7  27       58.93       76.12     14.00 o 
  -2   8  27      226.77      254.82     18.14 o 
  -1   8  27      274.21      214.44     29.26 o 
   0   8  27       26.29       12.76     48.69 o 
   1   8  27      274.11      249.21     29.13 o 
   2   8  27      228.24      246.27     17.48 o 
  -1   9  27      148.52      129.40     28.22 o 
   0   9  27        4.56      -18.31    118.34 o 
   1   9  27      148.90      175.87     21.45 o 
   0   0  28      328.86      287.76     22.18 o 
   1   0  28      636.70      600.36     23.36 o 
   2   0  28      101.28       89.87     11.50 o 
   3   0  28     1684.99     1641.54     44.26 o 
   4   0  28        0.89       -9.76      9.76 o 
   5   0  28       35.25       29.57     10.88 o 
  -5   1  28      111.35      115.22     12.96 o 
  -4   1  28      152.72      168.16     15.01 o 
  -3   1  28       12.20        5.27      9.25 o 
  -2   1  28       99.36      114.87     18.35 o 
  -1   1  28      568.26      646.47     29.88 o 
   0   1  28      849.82      855.95     24.00 o 
   1   1  28      570.01      569.58     20.17 o 
   2   1  28       99.37       93.17     11.74 o 
   3   1  28       11.64       17.24     11.03 o 
   4   1  28      151.52      144.66     12.74 o 
   5   1  28      110.51      118.57     13.68 o 
  -5   2  28       21.88       19.34     17.19 o 
  -4   2  28      489.57      429.63     20.49 o 
  -3   2  28       36.98       70.22     11.62 o 
  -2   2  28      723.92      702.35     30.12 o 
  -1   2  28     1100.92     1127.54     32.99 o 
   0   2  28      242.21      232.17     23.03 o 
   1   2  28     1104.82     1069.29     28.03 o 
   2   2  28      722.97      719.25     27.99 o 
   3   2  28       36.43       46.03     10.22 o 
   4   2  28      482.08      470.74     18.84 o 
   5   2  28       22.42       48.55     23.36 o 
  -5   3  28       22.39       11.52     14.68 o 
  -4   3  28       61.36       69.07     11.83 o 
  -3   3  28       19.97       34.71     10.64 o 
  -2   3  28      489.24      465.52     23.26 o 
  -1   3  28      398.75      360.60     20.57 o 
   0   3  28       12.62       20.55     33.03 o 
   1   3  28      397.39      381.89     20.17 o 
   2   3  28      490.65      444.04     22.91 o 
   3   3  28       20.63       26.64     15.28 o 
   4   3  28       59.93       80.31     23.68 o 
   5   3  28       21.98       16.65     27.27 o 
  -5   4  28      129.60      123.34     24.20 o 
  -4   4  28      431.53      388.61     19.63 o 
  -3   4  28       48.88       40.97     10.58 o 
  -2   4  28      244.92      222.07     15.36 o 
  -1   4  28      133.91      160.46     35.22 o 
   0   4  28      256.87      -57.76    127.35 o 
   1   4  28      135.75      145.60     14.61 o 
   2   4  28      242.67      256.39     20.19 o 
   3   4  28       47.10       58.31     11.38 o 
   4   4  28      428.80      448.74     25.37 o 
   5   4  28      128.28      110.12     14.62 o 
  -4   5  28        2.53        6.64     13.40 o 
  -3   5  28      138.76      120.16     11.90 o 
  -2   5  28      176.80      161.95     13.49 o 
  -1   5  28      254.80      225.02     24.19 o 
   0   5  28     1181.40     1209.27     42.47 o 
   1   5  28      259.33      219.53     25.86 o 
   2   5  28      178.97      179.56     14.31 o 
   3   5  28      137.83      117.84     12.30 o 
   4   5  28        2.40       -3.64     13.77 o 
  -4   6  28      125.95       86.48     17.96 o 
  -3   6  28      139.42      148.47     16.72 o 
  -2   6  28        8.56        8.72     14.26 o 
  -1   6  28      987.33     1021.89     40.44 o 
   0   6  28      200.09      230.03     20.82 o 
   1   6  28      990.57      949.96     60.96 o 
   2   6  28        9.01       26.53     14.64 o 
   3   6  28      140.56      145.88     22.19 o 
   4   6  28      128.35      111.05     20.74 o 
  -3   7  28      132.60      123.11     25.11 o 
  -2   7  28       50.41       55.79     14.69 o 
  -1   7  28       84.70       82.39     24.74 o 
   0   7  28      226.64      263.78     27.82 o 
   1   7  28       85.14       99.63     13.17 o 
   2   7  28       50.68       13.12     29.53 o 
   3   7  28      131.54      130.20     14.44 o 
  -2   8  28      221.01      206.27     17.89 o 
  -1   8  28      501.84      539.77     26.19 o 
   0   8  28        4.29       -5.86     19.82 o 
   1   8  28      497.98      509.32     33.05 o 
   2   8  28      220.64      207.66     21.29 o 
   1   0  29      430.16      423.09     20.06 o 
   2   0  29       96.69      167.41     74.28 o 
   3   0  29       41.45       59.11     15.47 o 
   4   0  29      697.88      717.39     25.21 o 
   5   0  29      381.45      397.51     20.14 o 
  -5   1  29       46.62       45.05     15.93 o 
  -4   1  29       15.42       17.09     10.05 o 
  -3   1  29      124.99      129.05     11.75 o 
  -2   1  29      374.80      421.18     26.39 o 
  -1   1  29       83.84       79.87     16.75 o 
   0   1  29     2459.69     2506.24     40.69 o 
   1   1  29       85.94       79.61     10.48 o 
   2   1  29      380.03      422.26     24.83 o 
   3   1  29      124.66      123.01     11.60 o 
   4   1  29       16.17        5.72     10.75 o 
   5   1  29       47.37       52.14     11.82 o 
  -5   2  29       29.88        6.86     55.17 o 
  -4   2  29       42.21       55.62     10.26 o 
  -3   2  29      400.52      362.39     17.81 o 
  -2   2  29      545.75      528.88     29.69 o 
  -1   2  29      546.96      487.12     26.36 o 
   0   2  29      319.12      343.57     43.88 o 
   1   2  29      553.54      520.11     20.08 o 
   2   2  29      541.78      489.22     23.66 o 
   3   2  29      398.58      362.40     21.08 o 
   4   2  29       40.88       53.36     10.32 o 
   5   2  29       31.58       22.45     12.28 o 
  -5   3  29       23.06       47.24     21.37 o 
  -4   3  29       25.36       24.57     10.14 o 
  -3   3  29      149.28      118.40     12.27 o 
  -2   3  29      956.83     1026.62     32.54 o 
  -1   3  29      258.25      250.43     18.37 o 
   0   3  29      677.76      640.99     32.75 o 
   1   3  29      260.78      320.76     22.91 o 
   2   3  29      955.51     1022.05     32.33 o 
   3   3  29      151.91      139.01     27.81 o 
   4   3  29       25.79       50.75     12.46 o 
   5   3  29       23.69       17.46     12.90 o 
  -4   4  29       40.47       54.79     17.99 o 
  -3   4  29      122.82      131.90     17.61 o 
  -2   4  29      214.75      202.79     13.97 o 
  -1   4  29      159.38      179.55     26.64 o 
   0   4  29       26.51       41.13     35.59 o 
   1   4  29      159.54      143.89     21.16 o 
   2   4  29      217.76      212.03     30.02 o 
   3   4  29      123.28      139.18     12.80 o 
   4   4  29       41.74       40.08     10.71 o 
  -4   5  29       10.79       34.15     14.28 o 
  -3   5  29       81.00       91.81     11.04 o 
  -2   5  29      416.55      371.68     23.35 o 
  -1   5  29      362.19      324.18     26.71 o 
   0   5  29        0.18        2.06     22.81 o 
   1   5  29      363.10      349.41     23.80 o 
   2   5  29      420.05      402.11     24.28 o 
   3   5  29       81.50       90.62     11.42 o 
   4   5  29       11.05       34.46     14.38 o 
  -3   6  29       25.70       54.46     19.96 o 
  -2   6  29       11.95       19.10     13.59 o 
  -1   6  29      455.86      485.59     40.77 o 
   0   6  29      370.27      369.80     33.85 o 
   1   6  29      460.78      483.12     44.62 o 
   2   6  29       12.09        9.98     12.02 o 
   3   6  29       26.81       -1.84     28.21 o 
  -3   7  29      107.57      111.69     30.37 o 
  -2   7  29      100.29      109.47     20.02 o 
  -1   7  29       69.06       46.49     26.14 o 
   0   7  29     1182.61     1234.73     46.18 o 
   1   7  29       68.77       77.27     16.26 o 
   2   7  29      100.91      121.75     17.29 o 
   3   7  29      106.79      129.95     13.10 o 
  -2   8  29      204.99      204.40     26.53 o 
  -1   8  29      101.41      122.70     52.99 o 
   0   8  29        6.77       39.68     18.97 o 
   1   8  29       98.98       70.46     19.85 o 
   2   8  29      205.76      206.80     21.53 o 
   0   0  30       52.92       52.02     16.35 o 
   1   0  30       72.31       83.35     12.41 o 
   2   0  30      116.14      102.06     13.26 o 
   3   0  30       18.79       30.11     10.11 o 
   4   0  30      282.88      245.51     17.48 o 
   5   0  30      172.25      181.32     28.30 o 
  -5   1  30       21.21       29.00     17.28 o 
  -4   1  30      705.75      699.87     24.07 o 
  -3   1  30      114.59      120.37     10.94 o 
  -2   1  30      413.55      442.04     24.02 o 
  -1   1  30      167.46      178.90     20.00 o 
   0   1  30      971.14      960.99     39.65 o 
   1   1  30      164.76      157.15     17.73 o 
   2   1  30      409.13      382.08     22.27 o 
   3   1  30      113.72      100.93     11.01 o 
   4   1  30      712.10      729.90     24.80 o 
   5   1  30       21.92       39.62     13.16 o 
  -5   2  30      315.96      332.98     35.55 o 
  -4   2  30       13.69       29.77     10.12 o 
  -3   2  30       69.35       61.73     11.24 o 
  -2   2  30      137.59      163.34     13.52 o 
  -1   2  30      589.77      628.57     27.23 o 
   0   2  30      161.49      201.36     68.95 o 
   1   2  30      590.05      602.66     24.20 o 
   2   2  30      141.98      161.73     21.20 o 
   3   2  30       67.94       62.63     10.77 o 
   4   2  30       14.17       14.20      9.84 o 
   5   2  30      313.77      334.08     36.22 o 
  -4   3  30       50.83       40.89     11.53 o 
  -3   3  30        6.90       15.08     15.24 o 
  -2   3  30      630.26      677.27     33.40 o 
  -1   3  30      408.55      449.58     23.77 o 
   0   3  30        9.40        1.96     13.48 o 
   1   3  30      409.18      405.95     22.16 o 
   2   3  30      628.70      646.11     25.34 o 
   3   3  30        7.13       -6.80     12.08 o 
   4   3  30       52.10       74.42     11.06 o 
  -4   4  30       22.18       23.30     11.19 o 
  -3   4  30      336.41      316.54     17.59 o 
  -2   4  30       18.27       12.44      9.84 o 
  -1   4  30      334.17      324.82     19.61 o 
   0   4  30      154.84      137.60     14.35 o 
   1   4  30      335.24      337.83     19.72 o 
   2   4  30       18.22       33.22     11.36 o 
   3   4  30      336.36      347.72     19.17 o 
   4   4  30       22.21       37.30     10.84 o 
  -4   5  30       28.00       26.03     15.35 o 
  -3   5  30       12.08       18.21      9.96 o 
  -2   5  30      301.68      292.26     18.84 o 
  -1   5  30       39.56       35.37     14.65 o 
   0   5  30       50.24        9.21     69.18 o 
   1   5  30       41.17       55.25     20.24 o 
   2   5  30      304.02      316.41     19.30 o 
   3   5  30       12.65        3.87     18.19 o 
   4   5  30       28.55       38.93     11.36 o 
  -3   6  30      140.87      132.22     12.76 o 
  -2   6  30       42.58       38.18     11.14 o 
  -1   6  30       93.37      103.00     16.79 o 
   0   6  30      251.79      252.81     29.72 o 
   1   6  30       93.33       90.48     16.76 o 
   2   6  30       41.70       57.41     16.55 o 
   3   6  30      143.59      184.68     14.44 o 
  -2   7  30        5.88        8.75     13.75 o 
  -1   7  30      423.07      443.60     30.45 o 
   0   7  30      914.18      999.89    144.39 o 
   1   7  30      423.17      464.92    147.13 o 
   2   7  30        5.73       14.13     12.11 o 
  -1   8  30      123.80      139.92     34.32 o 
   0   8  30      240.11      184.77    103.64 o 
   1   8  30      124.64      130.85     22.03 o 
   1   0  31      147.43      166.36     24.50 o 
   2   0  31      162.34      174.23     14.14 o 
   3   0  31        2.01       18.22     10.03 o 
   4   0  31       21.00       -4.25     10.21 o 
  -4   1  31       64.58       61.28     10.34 o 
  -3   1  31      482.68      479.33     18.63 o 
  -2   1  31       50.27       68.77     11.90 o 
  -1   1  31      178.00      160.88     15.71 o 
   0   1  31      359.93      381.76     17.80 o 
   1   1  31      175.59      155.18     20.99 o 
   2   1  31       49.51       59.58     12.59 o 
   3   1  31      488.20      468.01     19.73 o 
   4   1  31       63.55       61.32     12.21 o 
  -4   2  31       42.23       21.71     10.87 o 
  -3   2  31      154.28      149.42     12.53 o 
  -2   2  31      563.78      572.42     22.42 o 
  -1   2  31      234.64      236.77     18.10 o 
   0   2  31       33.48       33.67     12.71 o 
   1   2  31      237.36      219.32     20.04 o 
   2   2  31      570.77      570.49     24.40 o 
   3   2  31      155.83      128.69     11.44 o 
   4   2  31       41.96       35.79     15.08 o 
  -4   3  31       21.16       19.64     10.12 o 
  -3   3  31       80.63       76.37     10.74 o 
  -2   3  31      138.84      122.33     11.02 o 
  -1   3  31      395.31      403.96     41.17 o 
   0   3  31        1.29       -0.47     11.75 o 
   1   3  31      396.16      412.87     20.75 o 
   2   3  31      139.66      118.76     14.48 o 
   3   3  31       80.70       80.47     11.21 o 
   4   3  31       20.73       25.68     26.19 o 
  -4   4  31      131.23      127.24     14.15 o 
  -3   4  31       26.34       39.89     16.53 o 
  -2   4  31      219.47      202.13     13.06 o 
  -1   4  31      127.11      145.19     14.36 o 
   0   4  31       23.93       37.37     30.64 o 
   1   4  31      124.98      109.37     18.04 o 
   2   4  31      218.39      218.88     17.91 o 
   3   4  31       27.36       36.86     10.64 o 
   4   4  31      130.32      104.87     14.23 o 
  -3   5  31       16.92       23.33     11.60 o 
  -2   5  31       21.57       26.79     11.78 o 
  -1   5  31      172.17      185.32     12.94 o 
   0   5  31      167.86      155.95     24.18 o 
   1   5  31      167.63      206.80     27.04 o 
   2   5  31       22.17       31.80     19.30 o 
   3   5  31       16.64       17.76     10.77 o 
  -3   6  31        7.52       39.26     31.37 o 
  -2   6  31       13.05        1.32     18.12 o 
  -1   6  31       16.43       13.83     11.44 o 
   0   6  31       50.77       45.03     25.58 o 
   1   6  31       15.67       14.18     13.44 o 
   2   6  31       13.56       28.64     12.25 o 
   3   6  31        7.92        5.67     11.03 o 
  -2   7  31        1.83        0.04     12.47 o 
  -1   7  31       51.52       58.69     32.33 o 
   0   7  31      457.24      509.30     26.12 o 
   1   7  31       51.69       99.21     57.34 o 
   2   7  31        1.67        1.96     12.63 o 
   0   0  32      391.75      380.25     24.43 o 
   1   0  32      151.56      156.38     14.57 o 
   2   0  32        7.77        5.79     12.01 o 
   3   0  32        0.12       -3.16      8.98 o 
   4   0  32      119.97      146.80     21.03 o 
  -4   1  32       90.01      108.79     12.39 o 
  -3   1  32      500.31      479.72     18.51 o 
  -2   1  32       87.44       72.26     14.20 o 
  -1   1  32      219.96      188.67     14.38 o 
   0   1  32       69.67       72.64     11.97 o 
   1   1  32      218.97      185.84     15.88 o 
   2   1  32       87.06      101.62     18.74 o 
   3   1  32      495.97      500.32     20.00 o 
   4   1  32       91.76      112.18     15.05 o 
  -4   2  32       91.82       88.90     10.44 o 
  -3   2  32      330.19      323.61     18.74 o 
  -2   2  32      762.41      777.16     27.59 o 
  -1   2  32      402.99      415.32     23.36 o 
   0   2  32      281.41      304.68     19.58 o 
   1   2  32      400.20      434.44     21.46 o 
   2   2  32      764.50      791.84     59.77 o 
   3   2  32      330.19      316.94     23.06 o 
   4   2  32       88.83       91.93     12.12 o 
  -4   3  32       27.07       14.42     10.33 o 
  -3   3  32       13.11       14.75      9.70 o 
  -2   3  32       63.85       71.25     10.77 o 
  -1   3  32       19.87       13.43     12.67 o 
   0   3  32      286.89      299.13     18.95 o 
   1   3  32       20.66       25.12     13.82 o 
   2   3  32       64.03       72.60     12.33 o 
   3   3  32       13.68       12.51     12.50 o 
   4   3  32       27.45       35.93     14.86 o 
  -3   4  32      220.58      203.81     16.45 o 
  -2   4  32      113.41      106.69     10.96 o 
  -1   4  32      418.03      375.05     21.87 o 
   0   4  32      158.54      135.22     14.61 o 
   1   4  32      415.69      437.03     38.81 o 
   2   4  32      111.37       96.98     16.23 o 
   3   4  32      221.73      203.63     16.79 o 
  -3   5  32       38.02       40.16     26.94 o 
  -2   5  32      635.42      621.72     23.41 o 
  -1   5  32       17.37        1.08     13.26 o 
   0   5  32       27.72       36.74     22.22 o 
   1   5  32       17.03       36.34     16.85 o 
   2   5  32      632.43      639.36     63.90 o 
   3   5  32       37.11       54.54     12.81 o 
  -2   6  32       31.74        4.25     19.18 o 
  -1   6  32       74.79       71.17     32.77 o 
   0   6  32        1.53       -0.41     20.84 o 
   1   6  32       74.15      113.04     37.63 o 
   2   6  32       31.44       33.28     13.71 o 
  -1   7  32       25.22       27.42     14.14 o 
   0   7  32      533.30      538.34     30.62 o 
   1   7  32       24.17       30.60    163.90 o 
   1   0  33       15.45       38.66     19.08 o 
   2   0  33      610.98      652.81     45.98 o 
   3   0  33      466.92      435.30     29.27 o 
   4   0  33        0.20       -5.93      9.76 o 
  -4   1  33       18.68       27.88     10.00 o 
  -3   1  33     1559.95     1585.39     46.28 o 
  -2   1  33        4.00        4.09     10.68 o 
  -1   1  33      352.47      393.15     19.88 o 
   0   1  33       14.90       17.57     12.95 o 
   1   1  33      356.99      378.54     21.66 o 
   2   1  33        3.97       -5.52     11.83 o 
   3   1  33     1557.79     1537.29     35.49 o 
   4   1  33       18.68       29.83     10.49 o 
  -4   2  33       35.63       35.88     14.09 o 
  -3   2  33       47.15       39.31     10.37 o 
  -2   2  33       17.68       14.44     14.45 o 
  -1   2  33      114.00      108.86     13.14 o 
   0   2  33       15.32       11.81     12.43 o 
   1   2  33      117.72      145.01     18.34 o 
   2   2  33       17.71       32.48     15.03 o 
   3   2  33       44.42       49.43     10.64 o 
   4   2  33       35.70       60.08     12.66 o 
  -3   3  33       65.42       51.02     10.16 o 
  -2   3  33       46.69       42.58      9.69 o 
  -1   3  33       22.75        9.62     12.32 o 
   0   3  33        1.95       12.53     15.97 o 
   1   3  33       23.06       29.50     12.39 o 
   2   3  33       46.62       31.89     14.99 o 
   3   3  33       65.92       51.83     13.91 o 
  -3   4  33      123.65      104.75     16.21 o 
  -2   4  33       70.00       62.16     11.59 o 
  -1   4  33       39.20       42.18     11.31 o 
   0   4  33      121.60      117.17     13.84 o 
   1   4  33       39.15       32.89     15.68 o 
   2   4  33       69.96       48.61     22.19 o 
   3   4  33      122.00      123.95     12.43 o 
  -3   5  33       58.66       83.42     21.25 o 
  -2   5  33      161.57      172.16     16.14 o 
  -1   5  33       96.65      119.09     18.05 o 
   0   5  33      108.31      101.47     12.92 o 
   1   5  33       97.64      120.96     33.39 o 
   2   5  33      161.67      168.36     16.55 o 
   3   5  33       58.75       80.01     16.14 o 
  -2   6  33       12.12       45.17     12.73 o 
  -1   6  33       10.32       18.74     20.48 o 
   0   6  33      115.54      124.28     13.37 o 
   1   6  33       10.30       -0.03     28.79 o 
   2   6  33       12.76       37.41     26.21 o 
   0   7  33       51.78      205.13     79.79 o 
   0   0  34       24.79       21.20     15.49 o 
   1   0  34      295.05      316.61     21.53 o 
   2   0  34       38.97       34.76     11.69 o 
   3   0  34       95.75      100.72     11.36 o 
   4   0  34      353.60      406.24     19.57 o 
  -4   1  34      460.17      432.63     21.71 o 
  -3   1  34        6.88        4.57     10.21 o 
  -2   1  34       34.08       34.48     11.22 o 
  -1   1  34      123.24      132.18     13.19 o 
   0   1  34        6.83       13.03     11.74 o 
   1   1  34      123.21      118.67     25.08 o 
   2   1  34       36.64       40.99     12.05 o 
   3   1  34        6.54       -9.16     16.53 o 
   4   1  34      464.32      423.60     46.90 o 
  -3   2  34       76.31      100.49     13.48 o 
  -2   2  34      397.54      414.35     21.67 o 
  -1   2  34       88.20      135.30     15.33 o 
   0   2  34      195.60      216.16     17.18 o 
   1   2  34       87.79       88.99     21.19 o 
   2   2  34      400.93      464.56     28.66 o 
   3   2  34       75.12       66.20     12.02 o 
  -3   3  34        1.29       16.79      9.95 o 
  -2   3  34      309.79      314.82     14.62 o 
  -1   3  34      772.48      768.72     30.82 o 
   0   3  34      414.97      395.50     23.42 o 
   1   3  34      771.06      806.72     29.31 o 
   2   3  34      306.87      350.24     24.30 o 
   3   3  34        1.45       27.79     10.86 o 
  -3   4  34       15.87        6.61     19.85 o 
  -2   4  34       40.70       37.55     11.40 o 
  -1   4  34       55.29       40.84     10.50 o 
   0   4  34      621.11      662.11     26.02 o 
   1   4  34       55.05       57.12     27.68 o 
   2   4  34       41.03       34.84     15.83 o 
   3   4  34       15.71       13.08     14.46 o 
  -2   5  34      176.03      195.87     27.25 o 
  -1   5  34       51.72       50.94     13.51 o 
   0   5  34       25.26       -4.07     20.61 o 
   1   5  34       50.67       40.73     16.42 o 
   2   5  34      174.76      214.21     21.26 o 
  -1   6  34       21.59       66.86     23.62 o 
   0   6  34       20.33       31.61     12.91 o 
   1   6  34       22.56       38.30     20.09 o 
   1   0  35      159.74      144.79     13.99 o 
   2   0  35       84.75       76.21     11.86 o 
   3   0  35       74.47       61.23     10.18 o 
  -3   1  35      596.40      615.82     22.13 o 
  -2   1  35       13.78        5.32     15.47 o 
  -1   1  35      146.41      156.98     13.36 o 
   0   1  35       87.85       95.37     14.57 o 
   1   1  35      145.46      153.54     15.12 o 
   2   1  35       14.16       40.21     18.21 o 
   3   1  35      597.74      575.73     19.94 o 
  -3   2  35      159.03      142.14     12.01 o 
  -2   2  35      206.22      238.36     15.27 o 
  -1   2  35      179.89      197.90     13.85 o 
   0   2  35      289.77      334.86     28.80 o 
   1   2  35      180.27      212.58     27.17 o 
   2   2  35      205.41      226.15     20.65 o 
   3   2  35      158.78      182.65     12.78 o 
  -3   3  35       34.55       25.33     10.60 o 
  -2   3  35       86.73       66.42     15.58 o 
  -1   3  35       60.69       76.29     11.98 o 
   0   3  35      120.86      138.82     19.37 o 
   1   3  35       59.98       60.92     16.68 o 
   2   3  35       88.44       96.96     16.37 o 
   3   3  35       35.11       31.06     14.20 o 
  -2   4  35      307.32      306.01     17.64 o 
  -1   4  35      288.27      338.71     17.10 o 
   0   4  35      382.45      401.62     35.63 o 
   1   4  35      283.41      350.51     35.63 o 
   2   4  35      309.43      328.34     24.05 o 
  -2   5  35       55.22       91.57     19.41 o 
  -1   5  35        0.04       11.49     14.18 o 
   0   5  35       90.72      101.05     13.64 o 
   1   5  35        0.11       23.47     14.92 o 
   2   5  35       55.13       76.45     19.36 o 
   0   0  36        0.48       -8.91     21.87 o 
   1   0  36       15.50        0.79     11.93 o 
   2   0  36        0.08      -11.16     11.16 o 
   3   0  36      182.97      192.39     18.74 o 
  -3   1  36      104.47      105.33     12.03 o 
  -2   1  36      213.43      212.03     17.25 o 
  -1   1  36       86.70      105.25     25.33 o 
   0   1  36      605.44      635.12     65.45 o 
   1   1  36       87.39       95.08     13.55 o 
   2   1  36      215.12      247.09     21.41 o 
   3   1  36      104.81      133.44     13.01 o 
  -3   2  36       27.02       43.03     18.70 o 
  -2   2  36      259.55      285.44     19.15 o 
  -1   2  36       18.38      -11.05     11.05 o 
   0   2  36       23.76       46.02     13.11 o 
   1   2  36       18.32       51.47     29.87 o 
   2   2  36      250.27      243.14     14.37 o 
   3   2  36       27.23       31.59     22.91 o 
  -2   3  36      549.89      546.19     26.51 o 
  -1   3  36      258.50      263.69     16.70 o 
   0   3  36       61.84       66.88     14.03 o 
   1   3  36      262.99      278.47     28.79 o 
   2   3  36      551.46      533.86     28.43 o 
  -2   4  36      319.57      342.69     20.86 o 
  -1   4  36       95.10      110.10     15.76 o 
   0   4  36       16.63       34.14     17.92 o 
   1   4  36       95.97      166.61     32.15 o 
   2   4  36      321.59      330.60     23.55 o 
  -1   5  36       55.80       84.65     20.84 o 
   0   5  36        4.59        0.51     19.91 o 
   1   5  36       54.96       98.42     61.34 o 
   1   0  37       38.23       60.28     19.44 o 
   2   0  37        2.24       -9.41      9.41 o 
  -2   1  37      321.99      353.73     20.95 o 
  -1   1  37       55.97       41.18     13.98 o 
   0   1  37      154.92      151.49     16.87 o 
   1   1  37       57.19       58.65     12.76 o 
   2   1  37      325.62      340.52     16.61 o 
  -2   2  37       15.90        0.96      9.77 o 
  -1   2  37      173.59      194.60     13.27 o 
   0   2  37        1.53       25.19     18.24 o 
   1   2  37      174.05      165.29     15.30 o 
   2   2  37       15.96       25.64     16.02 o 
  -2   3  37       61.91       38.74     13.18 o 
  -1   3  37      212.76      221.16     12.20 o 
   0   3  37        2.69        7.14     20.84 o 
   1   3  37      214.73      277.10     33.05 o 
   2   3  37       61.92       83.33     14.06 o 
  -1   4  37      179.42      184.97     13.43 o 
   0   4  37        0.09      -12.19     13.29 o 
   1   4  37      179.56      176.30     45.65 o 
   0   0  38        8.83        2.50     21.53 o 
   1   0  38        3.30      -13.64     13.64 o 
   2   0  38        7.31       -2.60     10.43 o 
  -2   1  38      311.14      319.78     15.59 o 
  -1   1  38       27.45       17.11     12.19 o 
   0   1  38       15.64       31.71     17.15 o 
   1   1  38       26.95       33.56     13.01 o 
   2   1  38      312.01      310.59     15.83 o 
  -1   2  38       74.70       65.82     10.75 o 
   0   2  38      773.12      851.84     30.60 o 
   1   2  38       73.19       87.37     15.91 o 
  -1   3  38       65.42       75.62     11.89 o 
   0   3  38      479.19      477.86     30.41 o 
   1   3  38       64.23       60.57     16.01 o 
   1   0  39       42.25       61.93     22.54 o 
  -1   1  39       23.32       35.33     19.73 o 
   0   1  39        0.11      -12.01     22.20 o 
   1   1  39       21.61        5.24     22.95 o 
   0   2  39      473.11      505.48     29.22 o 
                                                 
